# Supplementary material for: Estimating Polar Bear (Ursus maritimus) Age Based on an Epigenetic DNA Methylation Clock
Source: Ecol Evol. 2025 Jul 28;15(8):e71870. doi: 10.1002/ece3.71870 (PMC12304446; doi:10.1002/ece3.71870)
Supplement: Supplementary file 2 — Table S2. ece371870‐sup‐0002‐TableS2 [file ECE3-15-e71870-s001.csv]

ID	PC1	PC2	PC3	PC4	PC5	PC6	PC7	PC8	PC9	PC10	PC11	PC12	PC13	PC14	PC15	PC16	PC17	PC18	PC19	PC20	PC21	PC22	PC23	PC24	PC25	PC26	PC27	PC28	PC29	PC30	PC31	PC32	PC33	PC34	PC35	PC36	PC37	PC38	PC39	PC40	PC41	PC42	PC43	PC44	PC45	PC46	PC47	PC48	PC49
cg00000165	-0.004365489	0.000560796	-0.010659815	-0.006658254	-0.005875362	0.002463766	-0.003861081	0.00187145	0.007573694	-0.002837844	0.004344105	0.000290413	0.001743111	-0.006318133	-0.002377099	-0.000574964	0.002498448	-0.004116866	-0.006908424	0.002823847	-0.001651271	-0.002977861	0.002766019	-0.003284196	0.000922634	0.00272754	0.003861978	0.007259184	-0.013429964	0.008983361	-0.007451519	0.001388992	0.001774759	0.020013843	0.004118539	0.004660269	0.002663908	-0.00337882	-0.001877818	-0.011981882	0.000992728	-0.001026716	-0.004052892	0.001336893	0.00443323	0.001847537	0.001504484	-0.004839432	-0.002586495
cg00001209	0.003721925	-0.011553685	-0.001416989	0.001043359	0.000814147	-0.00447725	-0.000174554	0.011622229	0.004768401	0.004973722	0.003545214	-0.001598581	-0.004505999	-0.000387579	0.006164918	0.004896467	-0.002293262	0.011905205	-0.002293781	0.003873623	-0.006327006	-0.003770702	-0.002932322	0.008762548	0.000896146	0.003632293	0.004137693	0.001645764	0.007596799	-0.000120959	0.002003035	0.00507136	0.000159761	-0.004654491	-0.011300662	-0.002189177	0.001255625	-0.000698656	0.0038091	-0.002661774	-0.001062557	0.000992165	-0.005446155	0.000901477	0.003011776	-0.003564487	0.005559037	-0.004859733	0.000187118
cg00001364	0.007634717	0.00134172	-0.007951408	-0.001960423	0.002297853	-0.002344919	-0.000332826	-0.004430856	0.006160314	-0.003050494	-0.009653932	0.001739207	0.00501501	-7.73E-05	-0.001957286	0.002090497	0.000657064	-0.001750897	-0.00346972	0.00312354	0.00180409	0.006095667	-0.00712638	0.001958895	-0.00119351	-9.93E-05	-0.002304707	-0.011240445	0.006485865	0.002313675	0.002078778	-0.000670747	-0.005730987	0.002932938	-0.005607082	0.00650818	-0.006463697	0.00209502	-0.010430578	0.002770492	-0.00386142	0.00807216	-0.003955991	0.0065852	-0.003456136	-0.0045893	0.004862913	-0.000109992	-0.009284486
cg00001582	-0.002264509	-0.008438608	0.004032965	-0.007871034	-0.000412141	0.002157022	0.014727313	-0.002100749	0.002746531	0.00518625	-0.007982538	-0.000435033	-0.000313509	-0.007726011	0.001777959	-0.011750283	-0.010535494	-0.003510643	-2.84E-05	-0.002154178	-0.003384728	-0.007499063	0.010295824	-0.001703165	0.002138455	-0.002972262	0.000900828	-0.003081675	-0.007840717	0.007426677	-0.003851661	-0.000650114	0.004688193	-0.006739925	0.001756732	0.008790846	0.002545789	0.002568858	-0.003500159	0.011264041	0.00899618	-0.003743655	-0.009180599	-0.010232071	0.006425116	-0.003041593	0.011807251	0.00037824	-0.000935723
cg00002920	-0.001258319	-0.00374656	0.001639188	0.001470975	0.009550307	-0.007143741	-0.00049037	0.003539108	0.011619764	-0.002954757	0.0134347	0.0038068	-0.012570007	0.007226656	0.001618827	0.003146504	0.005943187	0.019670263	-0.007166274	-0.004724934	-0.016891934	0.016443246	-0.007257491	0.004768371	0.003415983	0.004869395	-0.007227623	0.00031106	0.000204604	-0.007734712	0.001295074	0.003853217	0.011585772	0.012237621	0.003330686	0.003293297	-0.020720174	0.007478347	-0.006535829	0.007612837	0.006405354	0.019197483	0.010476969	-0.003872777	-0.001379467	0.001498278	-0.003341458	-0.002281096	-0.000328033
cg00003994	-0.003515723	0.000351839	-0.008663865	-0.003386211	-0.006225373	-0.00197151	0.005391743	0.006276359	0.010907975	-0.004878723	0.000592049	0.004275963	-0.002158708	-0.001488822	0.001390086	0.0073495	-0.002070974	-0.015214999	-0.012152006	0.014635894	0.009142911	0.000265342	-0.009559632	-0.001195758	-0.001266296	0.007300309	-0.004652677	-0.008818433	-0.015299775	0.004799872	0.001558069	-0.003987649	0.012592453	-0.003647737	0.001639841	-0.011046072	0.001982277	0.002542563	0.002532707	-0.000592467	-0.005586533	0.001074388	-0.001792273	0.000607737	-0.007080862	-0.015075367	3.93E-05	-0.01505721	0.000209403
cg00005112	0.004543132	0.001496755	-0.012641515	0.005053539	0.00206075	-0.0005928	0.003980689	-0.003870195	-0.000675436	-0.000917745	-0.005124908	0.007102895	-0.003108637	0.003300705	-0.002345595	-0.00026089	-0.001869584	-0.00014539	-0.000205018	-0.000761321	-0.003557425	-0.000540885	0.002345334	-0.000165674	0.001526236	0.003974785	-0.00564782	0.000813339	-0.004530514	-0.000365895	-0.001625479	-0.000805529	-0.002572948	-0.001796979	0.001842005	0.003088478	-0.000884771	0.003868128	0.003690697	0.00158779	0.005030137	0.000687264	0.005281368	0.004623611	-0.002795411	-0.003573383	0.001981098	-0.00105174	-0.002995103
cg00005271	0.00571312	0.002700867	-0.010367508	-0.003797581	0.003135898	-0.001978301	-0.000426672	-0.004415125	0.003145713	0.002936993	-0.009159376	0.001041826	-0.002532125	0.000962366	-0.005802326	-0.005423254	0.001138028	4.36E-05	-0.00250481	0.002350021	-0.003571581	0.002218345	-0.008535492	4.77E-06	-0.007740798	0.007267558	0.004685851	0.001837776	0.000231332	0.003229221	0.000580659	-0.006776237	-0.001551542	-0.00241436	-0.001148661	-0.002904146	-0.017093181	-0.005091363	0.012821791	0.006393423	0.008620171	-0.001425874	-0.009771761	-0.001435263	-0.001445391	0.006115918	0.002266716	0.0031603	-0.006370355
cg00006213	0.005135927	0.007411005	-0.007747714	-0.004852246	0.005683492	-0.005151733	0.005910169	-0.008629006	-0.006037453	-0.000712421	-0.006319581	0.000816232	-0.000556629	0.003580459	-0.002896473	0.002124735	0.000137536	-0.001224346	-0.008244866	-0.008214736	-0.003906436	0.003791871	-0.001986774	-0.003246935	-0.001322808	0.005823022	-0.002579992	-0.003999202	-0.001984201	0.005720395	0.000101885	0.006075862	-0.003540843	-0.005670728	-0.006469465	0.004481478	0.008410255	-0.004356992	0.000182169	-0.001072891	0.003697091	-0.001633627	0.002528151	0.001416177	-0.003393796	0.001539474	-0.001073098	-9.23E-05	0.005838644
cg00009248	0.009047149	-0.00014787	-0.000899569	0.00677953	-0.005541429	0.003755475	0.000123377	0.004320365	-0.000543651	-0.01000951	-0.001862892	0.002887275	-0.002670255	-0.001083314	-0.005252663	-0.003521655	0.001036809	0.009979871	0.004170488	-0.003141395	-0.006971361	-0.003568149	-0.004351516	0.000938596	-0.001638592	0.001690144	0.004697417	-0.002642195	0.005169869	0.001848632	-0.001470649	0.003770028	-0.000638177	-0.010112261	0.006578266	0.001191591	-0.000658331	-0.007832362	-0.002358382	-0.003622433	-0.005728548	0.006033573	0.007736493	-0.00235153	-0.006623027	0.01158967	-0.002928329	0.000876441	-0.005718494
cg00009319	0.005308562	-5.19E-06	-0.005188483	0.000617838	-0.001649452	0.000952142	-0.001043782	0.010907146	-0.004193187	0.006596197	0.012154656	0.002236503	0.003903714	-0.002228078	0.000386417	0.00993166	-0.011300226	0.004642673	0.007724254	0.001028206	0.000487882	0.010451166	-0.002762917	-0.000794954	-0.009571543	0.005305025	3.18E-05	-0.005060494	0.005645264	-0.007522629	-0.003672026	0.000514649	0.008109542	0.010684771	0.007713607	-0.002451305	-0.004349432	0.00551373	0.009369145	0.010005262	0.010369179	-0.010725261	0.014792602	-0.000241844	0.006239801	-0.008638316	-0.007009954	-0.006511725	-0.005135103
cg00010445	-0.003994237	-0.006106791	0.005431894	-0.005207507	-0.004385258	0.00343664	0.016040531	-0.010044346	-0.007120757	-0.004704075	-0.003350855	0.005076026	-0.004237055	-0.008977229	-0.000484886	-0.007698124	-0.008476988	0.004244319	0.006270148	-0.004174973	0.002194963	-0.006561191	-0.001416545	0.008559095	0.000801865	0.005973225	-0.001992604	-0.011807795	-0.006236232	0.004912837	0.001378718	-0.004342575	-0.004176302	0.001151621	-0.001384068	-0.000173771	-0.000399522	0.008749823	0.004269014	0.004536441	-0.00125445	0.010782663	0.004935166	-0.002659073	0.002476573	-0.004972988	-0.004950279	0.002828618	-0.006270384
cg00010903	0.003683008	-0.013106108	-0.000685687	0.004377898	-0.002477611	0.000616979	-0.004882344	-0.000818941	0.000203798	0.001994725	0.005656514	0.000375966	0.005198198	-0.000433403	0.003276395	-0.00278661	0.001599173	-0.002636482	-0.005245968	0.000246897	-0.000836361	0.003241536	0.002558388	0.002254798	-0.002874332	0.000609935	-0.003633554	-0.007267959	0.001264906	-0.001203404	0.000181921	0.003690042	-0.002089857	0.002593444	0.002018601	-0.00500773	-0.003038705	-0.00300984	0.005630122	-0.005949703	-0.00539607	-0.003724037	0.001930424	-0.000332004	-0.002840777	0.004551015	-0.003900102	0.004627132	-0.001095374
cg00010926	0.005940464	0.00139119	-0.001747818	0.008417201	0.017075158	-0.005293317	0.004942416	-0.004373492	0.011005994	-0.010235005	0.007325301	-0.000766063	0.00063801	-0.00021709	-0.001708098	-0.005927755	0.002976183	0.000106532	-0.000944593	-0.003455026	0.000331763	0.004901341	-0.001553204	-0.004887538	-0.001269634	0.000445808	0.000617976	-0.003120347	-0.003793364	0.006627309	-0.000643465	-0.004756198	-0.002859272	0.003211808	-0.007122609	0.003537658	-0.005263396	-0.001328658	0.00010281	-0.004955221	9.66E-05	-0.003550637	-0.010865712	0.006798361	-0.00128215	0.004211397	0.010290903	0.004405398	0.000634344
cg00010977	0.003799024	-0.011895566	-0.001417021	0.000640335	-0.001398636	0.004617646	0.001307767	-0.00316657	0.006605094	-0.003349678	0.000274045	0.001704117	0.002666666	0.001568151	-0.008979141	0.011155912	-0.003485997	0.003872205	-0.000151485	-0.000243683	-0.009078507	-0.002053763	0.001255057	-0.004194692	-0.00038359	-0.005676947	-0.003197023	-0.002236271	0.005052691	0.004956064	0.004641713	-0.00481573	0.002042752	-0.000918443	-0.004077824	0.004834841	0.003883914	-0.004896005	0.009837398	-0.000707891	0.002057908	-0.006121719	0.002887302	-0.000140469	-0.002191473	-0.001797436	0.001319289	0.006616993	-0.004957337
cg00012521	0.006267774	0.00489208	-0.008589355	2.00E-05	0.005996396	-0.004775897	-0.003057061	-0.001130765	-0.010272621	0.003223449	-0.001376035	0.00570669	0.000843434	-0.004463231	0.006198165	-0.00143464	-0.001908102	-0.003329187	-0.000958805	0.002360005	-0.002322058	0.006223603	0.002669976	0.002081505	-0.004121519	0.007205107	-0.00322123	0.001336697	-0.00050148	0.004393224	0.007089998	-0.00554904	0.006608474	0.002070203	-0.000728592	0.007580371	-0.00039828	-0.004277435	0.007320539	0.005885524	0.004029841	-0.002820705	-0.002827516	0.001021276	0.007562579	0.004732052	-0.003649706	-0.003186512	-0.00112909
cg00012879	0.006250254	0.002983233	-0.010575006	0.005638169	0.003093458	-0.004170632	0.001911179	0.001321979	-0.003243697	0.008362376	-0.001006001	0.002567292	0.000401942	-0.001546286	0.01048486	-0.004534473	0.000408703	-0.004831729	0.000516691	0.002593387	0.002239966	-0.004975627	0.001420833	-0.000380194	-0.007035038	0.002154811	-0.003848089	-0.000421988	0.000542781	-9.64E-05	-0.000360164	0.004798006	0.003285506	-0.001589558	0.004938182	-0.006662302	0.001239784	0.001272436	0.000141055	-0.001817531	-0.003012811	-0.002669714	0.000708053	-0.001380229	0.001590681	0.002908632	-0.003726472	0.003190257	-0.004994738
cg00013189	-0.005295872	-0.000676727	-0.000449244	0.002623377	-0.002618324	-0.012122254	-0.007598691	0.016957764	0.000994549	-0.002554801	0.002948854	0.002268233	-0.010961325	0.011988881	0.012662575	-0.001735354	-7.38E-05	-0.000183634	-0.01059135	-0.009701871	-0.000213842	0.00238858	0.001590354	0.012167797	-0.004824983	0.001271894	-0.010301689	-0.006104397	0.001840391	-0.003471095	0.010101616	0.006090054	-0.004051218	-0.005523841	-0.003064547	0.005376638	-0.000890726	0.004956979	-0.001205708	0.007677435	-0.002107138	0.011095113	0.004685722	-0.015639178	0.015055497	0.004851458	-0.003213568	0.000290213	-0.002668271
cg00013247	0.003699561	-0.012192803	0.003139397	0.002401642	0.000503791	-0.002969104	-0.008133014	0.005816145	-0.003801304	0.000170121	0.005198925	0.001016875	0.003821201	-0.004066801	0.011583431	-0.005141259	-0.002005995	0.002293149	-0.001353905	-0.000504789	-0.002858362	0.002863644	-0.001762277	-0.001692442	-0.002531821	-0.008246548	-0.000482513	-0.003944429	0.0044864	-0.001472901	0.002737509	0.003057066	0.006441176	0.00086665	0.001397963	0.002076174	-0.00051652	0.002555526	-0.000634713	0.00614652	0.002773649	0.000884161	0.004206798	0.006066631	-0.000905765	-0.000259193	-0.000538045	0.006265691	0.001284001
cg00014011	0.005166947	0.005147182	-0.006137479	-0.005828208	-0.010858047	0.001031721	-0.003412201	-0.000647555	0.004740162	0.003584229	-0.004730784	0.0100295	0.002296945	0.00729404	0.004559981	0.005500748	0.003919895	0.011378107	-0.002846596	-0.006034694	-0.003193724	0.004627473	-0.012970364	0.007965186	0.000749223	-0.002904141	-0.003795303	-0.002353159	-0.006040749	0.000231441	0.006275898	0.010317378	-0.003982572	0.006436981	0.0015942	0.001204255	-0.00731439	0.000824459	-0.011777419	-0.00103082	0.003293231	-0.006408272	-0.00741342	-0.003316176	0.007612595	0.004018256	-0.007299363	-0.004660281	0.006501908
cg00015001	0.000245372	-0.005374815	0.005017666	-0.002366434	7.65E-05	0.008975721	0.014182254	-0.009704632	-0.012163447	0.01258926	0.007582106	-0.00173366	0.006686059	0.005078372	0.009026045	0.011759351	-0.006319422	0.00178474	0.006245653	-0.00643795	0.007744919	-0.0132777	0.011631084	0.00155505	-0.005243763	-0.002553749	0.001675773	0.003296214	0.005508958	-0.005352409	0.007786531	-0.009018123	0.001560043	0.006403231	-0.006283808	-0.002911497	0.008053772	0.003941408	-0.004226734	0.002294518	0.00385549	0.003021156	-0.006624558	0.002973419	0.000790745	0.002340677	-0.00812199	0.01248132	-0.001098971
cg00015319	-0.006441176	-0.003145925	-0.009082047	-0.001555701	-0.00181915	-0.003359098	0.003388244	-0.003349829	0.003027013	0.003572555	0.005482328	-0.003473677	-0.007351377	0.001234109	0.003730829	-0.006241263	0.008987202	-0.006896467	-0.001570481	-0.004786428	-0.001383829	-0.001168896	-0.004492342	-0.001245776	0.003502611	-0.003262823	-0.002421017	-0.002946416	0.009684855	0.00897341	0.008977761	-0.001324727	0.00352425	-0.007725997	-0.001721149	-0.003766267	0.002338497	-0.00178186	-0.011522104	-0.000359734	-0.001889422	0.000761489	-0.001133103	-0.004026984	0.010854539	-0.008499314	-0.002085305	-0.001381249	-0.000405405
cg00016215	0.008871832	0.00245515	0.001278227	-0.002731271	-0.007192642	-0.007132634	-0.000586315	-0.004816829	0.004529496	-0.002839205	0.006898216	-0.014522478	0.001686198	-0.002151888	-0.00290235	0.003451365	-0.004138321	0.002581363	0.003583246	-0.001696358	0.00161618	0.000543855	0.003620835	-0.001167837	-0.004623653	0.002891028	-0.005889941	-0.000216683	0.000699059	-0.000129886	0.001709331	-0.00159336	-0.000803225	-0.002398672	0.000166405	0.006537553	0.006699494	-0.001002901	0.003092775	0.003341631	0.003001093	-0.003158978	-0.005079811	-0.000436283	-0.002733204	-0.005063564	-0.005133155	-0.000416828	-0.000164714
cg00017571	0.008093966	-0.007270001	0.003204835	-0.001162619	-0.004074369	-0.002212826	-0.002274294	-0.004831452	0.004228946	-0.001385364	-0.00050253	0.000945125	0.008918802	-0.005220757	-0.002376945	-0.000726486	-0.006532112	-0.000572797	-0.000593102	-0.002572685	0.002458497	0.003224063	-0.000122456	-0.007905439	0.004086504	-0.000785673	-0.001558072	-0.004549269	0.001976019	0.002385172	-0.001045716	-0.00073814	0.002112304	0.003544462	0.003541539	0.012274449	0.003574684	0.007285168	-0.011992022	0.000979611	-0.004838046	8.88E-06	0.002358124	0.003912574	0.003512518	0.003556548	0.000729481	0.001709647	-0.006587122
cg00017737	-0.000682453	0.001914378	-0.009589413	-0.012758855	-0.007015461	0.007881023	-0.003887705	8.46E-05	0.006840256	-0.008451192	0.000869848	0.007227532	-0.005327756	-0.001276792	0.000337156	-0.001544652	0.002963823	0.008496163	-0.008931826	0.004843368	0.003446738	-0.005470257	-0.000188539	0.001237698	0.001652997	0.004873171	-0.009929077	0.007565445	-0.003243503	0.00102418	0.004369639	0.003461966	-0.010714555	-0.005420496	-0.00791922	0.00869011	-0.009332399	-0.001906253	-0.000374089	-0.001363671	-0.005849041	-0.001727714	0.002953999	0.004059352	-0.000430139	-0.002731031	0.002777013	0.000964881	4.67E-05
cg00019068	0.002264187	-0.011804113	-0.004609759	0.001474249	0.001271806	0.000863043	0.001553569	-0.011851848	0.002040659	0.00800298	0.003778916	0.001553102	0.003166433	0.000784111	0.00021598	0.002225535	-0.000858868	5.16E-05	0.001547763	0.001621869	-0.004790113	-8.95E-05	0.004601195	0.004535321	0.006143041	0.003835346	-0.00728175	0.005817617	-0.004278751	-0.001935712	-0.001037341	0.006753156	-0.000711856	0.005990498	0.001520221	0.005109257	-0.00163651	0.001387905	0.005518282	0.007455646	-0.003504856	-0.004488619	-0.002080603	-0.00223642	-0.003836079	-0.00470447	0.004608547	-0.007162506	-0.005743969
cg00020468	0.009978865	0.001378422	0.000249124	0.003005986	-0.006128175	-0.003570977	-0.000492629	-0.003787721	0.000787236	-0.001833743	0.005711793	-0.001290236	0.010574971	-0.001991475	0.006717107	-0.000916353	-0.007996788	0.002744138	0.00123262	-0.000246693	-0.000816146	-0.004702411	-0.001438101	0.000608046	0.003752011	0.000605445	-0.004641579	0.001173858	0.006382287	0.004163992	-0.00532423	0.001513223	-0.002478744	-0.001070015	-0.00278678	0.005954552	-0.003003175	0.000692925	-0.00269558	0.0072901	0.006571917	0.002739413	0.003928734	0.000360152	0.002824265	0.000158697	-0.000664292	0.000451723	-0.005468164
cg00021588	0.00549719	-0.000498237	-0.011300116	-0.001768636	0.004046774	-0.004448232	-0.001944783	-0.005520403	0.002394842	0.005352329	-0.004164363	0.003319099	-0.003103823	3.45E-05	-0.000566954	0.001765445	-0.000411549	-0.002685188	0.004926501	0.001866796	-0.000714122	-0.001696668	-0.001262327	0.001582298	-0.00099203	0.000794884	0.00543694	-0.002564258	0.005483611	-0.00255263	-0.000650285	0.000469724	-0.00842347	-0.005991163	0.00187529	-0.005545251	0.00424591	0.000813528	0.008389526	0.005406322	0.006909966	-0.009547986	0.003617435	-0.001736018	-0.002645699	0.005158977	-0.005111255	0.00307168	0.006133737
cg00023292	0.003427012	0.002403278	-0.0111466	-0.002467955	0.005944268	4.66E-05	-0.006448984	0.001808334	-0.002625377	-0.005997904	0.000644735	-0.001561031	-0.011394283	-0.004337737	0.001387031	0.004789983	-0.001232088	0.003427863	-0.008384184	-0.003426346	-0.00392346	0.011739944	0.00743432	0.008230791	0.008986243	-0.012836579	-0.007399786	0.002539908	0.000918405	-8.12E-05	0.002270583	0.00289369	-0.007909001	-0.003076313	0.000202169	-0.003835429	0.010801906	0.00069777	0.006183787	0.006705143	0.003148047	0.001576397	0.004391554	0.006685902	0.001733818	-0.005352262	-0.004473457	0.003174514	-0.002121186
cg00024300	0.003581247	-0.003031507	-0.007062667	0.001254185	-0.005406352	-0.005993475	0.001354003	0.003416834	-0.007513728	0.015927857	0.007833587	-0.004993808	-0.004295383	-0.006241943	0.007224431	-0.004172852	0.0052888	-0.003991275	-0.010168425	0.005330229	-0.007173621	-0.00434572	-0.017072922	2.20E-06	-0.007681689	-0.009198322	0.008619184	-0.005806533	-0.00177667	-0.000410382	0.003066755	0.004132166	-0.009178539	-0.001926961	-0.004184228	-0.008592291	-0.008815382	0.001155601	0.014854406	-0.008393205	0.009236613	0.006461271	0.00267384	0.002827219	-0.00352123	-0.000972636	0.000152026	-0.001213143	0.013347133
cg00027030	0.008835421	-0.001489846	0.002822691	-0.001585861	-0.004144711	-0.007102437	0.002628779	-0.008050226	-0.00322068	-0.000374917	0.003618852	-0.00787975	0.013235819	0.001303472	-0.006236054	-0.001152533	-0.000290985	0.004349042	-0.000672498	-0.000957013	0.002056097	0.009729891	0.00224756	-0.006665368	0.001502324	0.001017977	0.009478666	-0.001906957	-0.000758575	0.001069053	0.00033541	-0.001073038	-0.007733143	-0.000499784	0.00318512	0.003567587	0.003314019	0.000584627	0.009901771	0.000136005	0.002973215	0.005581746	-0.001369113	9.19E-05	0.00487333	0.002759929	0.002114128	0.006788295	-0.002696951
cg00027863	0.004250585	0.002147967	-0.00802864	0.007398861	-0.004754677	-0.0010576	0.003261668	0.003210196	-0.000283499	-0.008234101	-0.001464378	0.008898566	-0.017800923	-0.0028105	0.011945599	0.00881521	-0.000254008	0.001199096	0.000831722	-0.007904435	-0.001831631	0.000973775	-0.009765499	-0.002324708	-0.005011773	-0.006350196	0.004592966	-0.009068541	6.67E-05	0.007877813	-0.002226368	0.006935437	0.000287825	-0.002993656	0.001772448	0.004688901	0.004321537	-0.004705317	-0.008469593	-0.009316869	0.00700917	0.002846777	0.005556342	-0.01891628	-0.006663617	-0.000168291	-0.001093792	0.003661055	-0.009796633
cg00027948	0.005368823	-0.001602738	-0.005306957	-0.002339668	0.009706229	-0.008330776	-0.005551987	0.003385106	-0.001901825	0.002183947	-0.01008527	0.003562959	-0.012004194	0.007876039	0.005432929	-0.005100375	0.001020329	-0.004696209	0.001150186	-0.008164136	0.006179945	0.007155282	-0.003818272	-0.000233188	0.008952082	0.003206536	0.008484922	-0.004700793	-0.009726049	0.01270217	0.004620034	0.000485368	0.000753518	0.004410575	-0.002571844	0.002222508	0.009345568	0.01789516	0.002248782	0.001801076	0.00252974	0.013585693	-0.010156175	0.018413558	0.003087638	0.008048422	0.004153528	-0.004601318	-0.000263929
cg00029553	0.008873678	0.002881923	0.00188129	-0.004561224	-0.000367411	0.00542557	0.002763363	0.006771158	0.006161929	-0.004282983	0.007660607	-0.000798698	-0.004825927	0.000889807	0.003090704	0.001320324	0.002439874	0.005681315	0.006426178	-0.003948753	0.002622536	0.003246529	-0.003434003	-0.001781498	0.001758738	0.010867113	0.011871746	0.006959834	0.005337448	0.008791947	0.006351888	-0.007963755	0.007587278	0.00411355	-0.004632567	-0.000184378	-0.010152062	0.000755906	-0.000989666	-0.005314592	0.005470313	0.002745668	0.009496727	0.008042792	0.000903554	-0.007736149	0.00505476	0.001246379	0.005176025
cg00029755	0.004636869	0.003494328	-0.007396577	-0.003140372	0.003536322	-0.008781916	0.000795459	0.003253366	-0.001411606	0.020860593	0.000307806	-0.000238772	0.003488714	-0.002221134	-0.01066752	-0.007032993	0.003374733	0.009473825	-0.004754158	0.002368797	-0.000277794	-0.003210787	-0.00153374	-0.000869677	0.002545603	-0.005265112	-0.00611852	0.010751314	6.78E-05	-0.005580133	-0.007849211	0.00212951	0.004058781	-0.006364766	-0.002968051	-0.003143813	0.002773965	0.001464548	-0.012092124	-0.001202283	-0.013879402	0.00036794	-0.000729317	0.005530928	0.002054664	2.82E-05	-0.002148877	0.00164526	-0.011481349
cg00031262	0.010511645	0.000668396	-0.000788017	0.00435192	-0.000901656	-0.002012024	0.000499056	0.000518423	-0.001006598	-0.000127533	0.00233901	0.00110819	0.004038901	0.001227379	0.003659105	-0.007162934	-5.92E-05	-0.000916132	-0.002091322	-0.00570827	-0.001416747	0.000692896	0.003082067	-0.000227752	-0.004722867	0.001508859	0.001579568	0.004615118	0.000243705	0.000794426	0.000800737	0.000854964	-0.000365367	0.000221876	0.00564904	0.000747346	0.000668485	0.001944278	0.001750879	-0.005292928	-0.001013936	0.00095672	-0.001983532	0.005242094	-0.004489074	-0.005410444	0.004558063	-0.002611794	0.009321834
cg00032045	0.00050272	-0.011979444	-0.001811284	-0.00301235	-0.001867564	0.001913621	0.000769118	-0.005487524	-0.013125513	-0.007593677	0.005267851	0.003716098	0.004850572	-0.003278658	-0.010473143	-0.009911296	0.005925391	-0.000742662	0.002963427	0.000177237	-0.00614984	0.004200289	-0.002913082	0.000674499	0.005758685	0.005409203	0.000423291	-0.003209032	0.003790337	0.00750151	-0.008015933	0.006927231	0.002425358	-0.002778505	0.005032668	0.008750259	-0.002951381	-0.005800485	0.014241625	0.003278142	0.000300786	-0.005334642	0.000925839	0.000642194	-0.002015492	0.003925968	0.009397911	0.000407444	0.005847903
cg00032807	-0.001097845	-0.002342747	-0.002898966	0.006154084	0.010048896	-0.002813326	-0.002987865	0.009952866	0.002281143	0.001236508	0.000959577	-0.017803522	0.008103558	0.00207879	-0.011923089	-0.005366449	-0.007669915	0.00934848	0.011201188	-0.008275071	-0.021459241	0.008556036	-0.012238242	-0.001767987	0.00811471	-0.013211583	-0.004678204	4.15E-06	-0.006103734	0.008021872	0.008139559	-0.001695479	0.003718861	-0.00322346	-0.009999076	-0.005727288	-0.000119751	-0.005000958	0.012030787	0.00401286	-0.000241394	0.016900588	-0.002598638	0.002498051	-0.009048593	-0.009427339	-0.011415345	-0.001790159	-0.01038846
cg00032872	-0.003962958	-0.002442251	-0.006719436	-0.013138093	-0.003990101	-0.00027712	-0.000160327	0.009000287	0.006377902	0.003352493	0.004352523	0.002563536	-0.000717378	0.005987553	0.001921517	-0.003914296	0.005040997	-0.0004978	-0.003787228	-0.009440871	-0.003139511	0.003501296	-0.013912714	-0.009243474	0.001587577	-0.011085748	0.0017569	0.001519395	-0.009522664	-0.001484017	-0.002642909	0.000136931	0.004913038	0.001184967	0.005155555	0.006766336	0.009535839	-0.003018055	-0.008456128	-0.005464295	-0.006475084	0.004781874	0.001067059	-0.003540629	-0.003012536	0.011573038	-0.005497231	-0.000893742	0.012789582
cg00035308	0.004026609	-0.006222457	-0.008202798	-0.000246647	0.004784129	0.000461428	0.001378829	-0.008303872	-0.000960191	-0.004773901	-0.010810722	0.000434431	0.001141449	0.002285131	-0.005689316	-0.002430271	-0.002993482	-0.000753402	0.00601852	-0.007628398	-0.001442301	0.003263227	-0.001208849	-0.008632928	0.010242299	0.000562449	0.007018057	0.007761129	0.002520076	0.000410709	-0.002217265	0.005667085	0.012182929	0.000672476	0.003712777	0.007344437	-0.002045318	-0.001807266	0.004934853	0.003909778	-0.001302361	-0.002604736	-0.006806672	0.001250674	-0.011605946	-0.015335681	0.000204695	0.012674449	-0.00473123
cg00036705	0.006113722	-0.00912606	-0.000961308	-0.001475407	-0.001288982	-0.008645735	-0.002284895	-0.00439557	0.003446544	0.005364589	0.006318087	-0.00584148	0.003144985	-0.003015037	0.00721842	-0.00045346	-0.004047766	-0.000121399	0.00468064	-0.006042354	-0.002952312	-0.001210787	-0.004305759	-0.008758097	0.002628383	0.001332926	-0.001216399	0.001529113	-0.000452533	-0.006435961	0.008927789	-0.010727357	0.006082061	0.002630392	0.004287712	0.003717399	0.008587154	-0.000335216	-0.00507695	-0.005552567	0.005595247	0.008795804	0.005027839	-0.008213891	-0.00341391	-0.000344678	0.002608799	-0.006375727	-0.001606332
cg00036709	-0.000489449	-0.005232449	0.000731638	0.014462749	-0.009324312	-0.006333125	0.004433333	0.001340043	-0.002877497	-0.003554802	-0.003758913	-0.015679169	-0.004727057	-0.01040812	-0.007952397	0.007813953	0.005449483	-0.000971388	0.005797242	7.77E-05	0.009022322	-0.00395824	-0.008242721	0.021518226	-0.002547911	-0.00591206	-0.002395496	-0.001171596	0.000821512	0.005148591	-0.001107123	-0.011801885	0.007589448	0.00291117	-0.001913654	0.002746794	-0.010599746	-0.003308873	-0.014497572	-0.002554183	-0.004406203	-0.002754545	-0.005502073	0.005058626	-0.000210357	-0.002423649	0.006372388	-0.005697008	0.002654563
cg00036788	-0.004032865	0.001642861	-0.011360487	-0.00707065	-0.005794143	0.002768525	-0.002110898	-0.000109546	0.006119557	0.00104767	-0.001921114	0.00786773	-0.002722155	0.006130868	0.00346993	-0.00384024	0.004815345	-0.011599652	-0.003483482	-0.007228525	0.000276176	-0.001206162	-0.006002965	0.003537664	0.001426294	0.000781773	-0.003015472	0.002956263	0.005358181	0.002256446	0.010021456	-0.001850697	0.000423612	0.001984344	0.000691866	0.001708164	0.001963221	-0.002165437	0.001307917	-0.000713222	-0.000700606	0.001843874	-0.011724249	-0.004278786	-0.000936591	0.006933556	0.006013824	0.007054742	-0.00220114
cg00037013	0.000991608	0.002394776	-0.00744653	-0.014872172	-0.002082942	0.010455562	0.000279721	-0.001092412	0.004713637	0.003592016	0.007697537	0.013620111	-0.005806345	0.007221866	0.001005795	-0.00349476	-0.01043907	0.002203594	-0.006296533	0.00482759	-0.000479981	0.002168509	0.001249445	-0.008137797	0.012285715	0.004984842	-0.002714623	0.008601509	-0.001039134	-0.002855285	0.005424102	0.003758344	-0.001694209	0.001350032	0.007467225	0.002134357	-0.004204133	0.004725259	0.002298181	0.009544749	0.001444772	0.00965859	0.006815353	0.006777973	0.008639759	0.005156824	-0.000737943	0.008791856	0.00043466
cg00037619	0.005743036	0.004912526	-0.000719056	0.006802249	-0.01247051	-0.000978497	0.001867535	-0.006000711	0.009100003	-0.010227745	-0.006551979	-0.005396659	-0.001556905	0.000104008	0.003796714	0.003720658	-0.00126135	0.001603687	-0.000604439	0.00490564	0.001732498	-0.001812447	0.004603115	-0.00275783	0.013035578	0.002138062	0.01374029	0.00507857	0.002524222	-0.001514936	0.002091784	-0.010647444	0.007804684	-0.001596839	0.003986853	0.005604928	0.00595443	0.001115761	-0.018132929	0.003501483	-0.013873994	0.00300728	0.006423534	-0.00311001	0.004828601	-0.00365221	-0.004320423	-0.005726467	0.005214124
cg00038038	0.00486533	-0.001132011	-0.004354299	-0.004370472	-0.011703441	0.006910267	0.002070967	-0.003112351	0.004963617	-0.006234367	-0.009706044	0.013893576	-0.00286171	-0.01392181	0.001789222	-0.006167221	0.009030663	0.004989758	-0.011046135	0.009007394	0.004317246	-0.010551505	-0.007877741	0.006736011	0.001183502	-0.009096704	-0.000532084	0.011996324	-0.004810084	0.006350588	0.003201707	-0.000800161	0.001925106	-0.001127467	-0.009473505	0.004841947	0.000682879	-0.00858375	-0.003520008	0.005160335	0.006257159	-0.012795241	0.009895647	-0.00089723	-0.003354093	0.002584505	-0.007372139	-0.001537764	0.002754077
cg00038306	0.003228076	-0.01267496	0.002114166	0.002321194	0.002432163	0.002196171	-0.005016195	0.007527386	0.000695804	-0.005810604	0.005670117	0.001088678	-0.004057948	-0.001970943	0.011183153	0.002875768	0.002171174	-0.007146892	-0.003537729	0.002929993	-0.003968328	-0.000347546	-0.00260149	0.005348353	-0.000932029	0.004779932	-0.004160975	-0.004514884	8.25E-05	-0.002688338	0.006200275	-0.005326894	-0.001065754	-0.005194725	0.001788508	-0.003998138	-0.001983188	-0.001155746	0.001324586	-0.001981503	0.005223476	0.003075289	-0.000828039	-0.002850506	-0.000740332	-0.003027471	-0.007340512	0.00160082	-0.000610904
cg00038376	0.002699594	-0.01351813	-0.002403242	0.001121073	0.002726183	-0.002898968	-0.00161117	0.003167751	-0.004802319	-0.001898783	0.000882277	-0.00279822	-0.000208804	-6.69E-05	0.000439393	-0.001338893	-0.002895975	0.000355588	-3.87E-05	0.001852286	-0.000786031	0.002617011	5.16E-05	-0.006859199	0.005770907	-0.006999646	-0.009512282	-0.000349922	0.00502302	0.003069914	-0.006366602	0.001233947	-0.000704829	-0.002833069	-0.002022546	0.001894233	-0.000316208	-0.000371303	2.78E-05	0.001013576	0.008354785	0.000833898	0.001008982	-0.00094502	0.001542131	0.002986481	0.005004116	0.005497224	-0.000421887
cg00038872	0.009666984	0.000166394	0.002950929	-0.001205384	-0.001119165	-0.004708763	0.004784065	-0.003450074	0.00393995	0.006765383	0.004450602	-0.007545873	-0.004137626	-0.002875803	0.000570689	0.003335496	-0.001122151	-0.001360761	0.002795491	0.000939967	0.005031249	-0.000908274	-0.000393742	-0.000282018	-0.001069826	0.000528003	-0.002011542	-0.001546873	0.002968279	-0.00058245	-0.00379362	0.001284801	0.000789661	-0.0035541	-0.002178023	0.002164127	-0.00520814	-0.004948586	-0.001034373	-0.009842119	0.003952423	-0.005289671	0.001571126	0.002640611	-0.001412972	-0.002996319	0.000991515	0.004075882	0.006580255
cg00038955	0.005609633	-0.002260777	-0.010263389	-0.001781671	0.006125197	-0.000766563	-0.002891733	-0.00266484	0.000978446	-0.004909832	-0.012121102	-0.00236371	-0.000233118	0.002737563	-0.004444924	0.000676102	0.000218233	0.001207496	0.000569264	0.004607967	-0.001064173	0.007132394	-0.000262895	9.72E-05	0.000311661	-0.001347139	0.00125968	0.008245491	0.001681775	-0.005030108	0.004529938	0.01076591	-0.000287605	0.009840838	-0.006779938	0.002254798	0.003300332	-0.00829064	0.0036823	-0.008341122	0.001063656	-0.002984255	-0.003552679	-0.003328157	-0.005219579	-0.004767408	0.001126078	-0.005117989	-0.01059139
cg00039845	0.010478802	0.000384209	0.003173582	-0.002350098	0.000929212	0.005294702	0.002065862	0.004589955	0.001138177	-0.004635981	0.002347456	-0.001583042	-0.001587459	0.004003457	0.004286188	0.001450654	0.00434985	-0.002943146	0.003792024	0.002097922	-0.0033923	-0.001102687	-0.000667909	0.002538623	0.000201648	0.001200429	-0.000888341	0.000339027	0.001372164	0.002316419	-0.001863482	-0.000316898	-0.000475874	-0.002157393	-0.003284955	-0.000145665	0.001944519	0.000279679	-0.004198898	-0.000260513	0.000170275	0.003496411	-0.000408012	-0.001839924	0.001205122	-0.00050266	-0.00181239	-0.003511926	-0.000131555
cg00044472	-0.001279707	-0.00314897	-0.004825566	0.013932957	-0.003211086	0.000349269	0.005066878	-0.004158455	-0.010350091	0.000582083	-0.002134284	0.000845596	-0.007617994	-0.003592517	0.01076582	-0.006281425	-0.001876619	-0.003272025	0.002638927	-0.000767842	0.01098028	0.026835638	0.000377865	-0.010731685	-0.007794466	-0.004331002	-0.004824054	0.015359716	-0.002019693	0.003064721	0.009465469	-0.000610547	-0.001111408	0.002483811	-0.001091914	0.007269891	-0.000597803	0.00523364	0.000692488	-0.000126887	-0.009995176	-0.001989875	0.002536385	0.004446418	0.011280951	0.009125468	0.004771009	0.002015052	-0.011503406
cg00045146	-6.57E-05	0.003552636	-0.007144038	-0.00062593	-0.010715286	-0.001158096	0.004239684	-0.007576399	-0.005942947	-0.00398819	-0.011359139	0.015035791	0.00216563	0.005699458	-0.00278556	0.009160118	-0.013705839	-0.008394452	0.001543351	0.01165106	0.000985626	-0.002752125	-0.005795815	-0.009967232	-0.00785824	-0.001062413	0.001646987	-0.000881534	0.004532801	0.004263449	0.00101553	0.001165578	-0.008299718	-0.003105641	0.002598737	-0.006312684	0.010337914	0.00328859	-0.005363568	-0.010416419	-0.00043474	0.000367199	-0.009770342	0.007167969	0.006462117	-0.015424297	0.00525194	0.003020749	-0.001114206
cg00045149	-0.007862952	0.001476401	-0.00881508	-0.005791579	-0.002512526	-0.004353059	-0.001715737	-0.005229526	-0.000694896	-0.000412427	0.000557406	-0.009855293	-0.001120863	0.001858029	0.001672861	0.006809181	0.003204602	0.001585349	0.004111271	-0.001608548	-0.001450668	-0.002007605	0.002440576	-0.000462049	-0.005542085	0.00334743	0.001207486	0.000329374	0.001924356	-0.000360537	-0.000475027	0.006013877	-0.003460144	0.006915368	0.003414285	-0.002045097	-0.001354799	-0.003091248	-0.005935896	0.002902752	-0.000447722	0.005261325	0.005377798	-0.002649143	-0.000875264	0.006662072	-0.000766544	0.002280133	-0.000367299
cg00046073	-0.008296524	-0.001381647	-0.008433183	0.005093971	-0.000903976	0.001672625	-0.00085076	3.63E-05	0.001009529	-0.002289978	-0.00196266	0.00027307	-0.00386407	0.003719734	0.004225302	-0.007209607	0.001118649	0.001497048	0.00256063	0.002201253	0.001059552	0.002411551	-0.001378273	0.001563727	0.003085248	0.005464453	0.0028649	0.004519349	-0.008266188	0.001204668	-0.000883706	0.001020444	0.006129009	0.001443922	0.000201773	-8.75E-05	-0.002600472	-0.005703426	0.012600682	-0.000635682	0.004077824	-0.000601193	0.005185295	-0.0002708	0.003614574	-0.002939617	0.001327023	0.001819842	-0.000726933
cg00046614	0.004946466	-0.001552512	-0.002983165	-0.000682823	-0.000110125	-0.003487099	0.007687971	-0.003145174	-0.005452486	0.02071313	0.004880353	0.006914377	-0.001254364	0.002825241	0.000999715	0.007083133	-0.00182843	-0.008361992	0.004592242	0.019134656	-0.005513086	-0.012091288	0.000494061	-0.013098378	-0.018846478	0.00048124	-0.011333153	0.000548417	0.000355247	-0.008023528	-0.006212338	0.001763405	0.000902913	-0.000557642	0.005265632	0.000260813	0.002585718	-0.00217319	-0.005249614	0.003979295	0.002100367	0.002185363	0.003818446	0.00949405	0.00729862	0.000334909	0.01001891	-0.003222626	0.0116895
cg00046850	-0.003678338	-0.000390381	-0.004895804	-0.016730592	0.000740132	-0.011135984	8.23E-06	0.004621854	-0.003485656	-0.005252962	0.012697474	0.001179471	-0.004669728	-0.001241058	-0.006233997	0.004053303	0.008549979	0.001819343	-0.000702638	-0.005600163	0.000566755	0.007105138	0.007655239	-0.006085262	-0.001346004	-0.003318877	0.008167541	0.016493952	0.00453976	-0.001466724	0.006384277	0.003088851	-0.002018989	-0.001840789	0.00458224	-0.000730467	-0.006577469	-0.003632238	-0.001629518	0.004816739	0.002183922	-0.004281828	0.002360305	-0.005220341	-0.004375415	-0.003317694	-0.000855443	0.001264559	-0.000275297
cg00049527	0.009597005	0.000374683	0.005349228	0.001599599	-0.005354785	-0.001241102	0.000386666	0.00260993	0.001548346	0.00130253	0.004583801	0.001818735	0.003498619	0.001882954	-0.005475133	-0.008828203	0.000344124	-0.000371803	-0.004623872	-8.62E-05	0.002122539	0.00229954	-0.000944764	0.000649049	0.000646573	0.00428272	0.008526927	0.006283127	0.000305537	-0.001103976	0.006409135	-0.004173836	-0.002242281	-0.002905592	-0.002304076	0.000192375	-0.004209249	-0.005242856	0.000912167	0.00332065	0.002268705	0.002030655	-0.005172866	0.001989517	0.003065668	-0.003378438	8.79E-05	9.91E-05	0.005454102
cg00049667	0.006567929	-0.002998807	0.006167377	0.000589884	-0.000637965	0.007583609	0.003242437	0.009595333	0.006167454	0.000607389	-0.005314975	0.012353977	-0.007200908	-0.002490697	0.001256662	-0.012968839	0.00545387	0.003242764	-0.003318934	0.00125664	0.005673281	0.003869848	-0.014900112	0.007844469	-0.003235253	-0.006121732	-0.004074124	0.001959358	-0.005079973	-0.00125153	0.009649525	0.007622435	0.001935067	-0.004869491	0.002406185	0.008886492	-0.007597817	0.010177985	0.003527837	0.001110106	-0.003781228	0.003942955	-0.001456975	-0.002849795	0.000135807	0.002107806	0.001980089	0.004223932	-0.009554771
cg00049718	0.000562285	0.007347183	-0.006607139	0.008291409	-0.00656488	0.004807237	0.000975211	0.013539978	-0.000846286	-0.010482242	-0.001112683	0.002066153	0.008729108	-0.006599321	-0.019787248	0.001921776	0.002610364	-0.002443137	-0.001322309	-0.010264503	0.00320402	-0.000161247	0.010035465	-0.001916394	0.005012817	0.000264947	0.004714179	-0.003656123	-0.002852541	-0.002153054	-0.006228	0.009470633	-0.001522025	-0.00489287	0.002640679	0.007972489	-0.001148819	-0.004791807	-0.00242116	0.002773181	-0.005630103	0.001433691	-0.000755698	0.003156497	0.000845638	0.001136509	0.000179454	0.001751998	0.002631457
cg00051709	0.006432243	-0.008685268	0.001006519	-0.002971394	0.003567405	-0.004335067	-0.003000009	0.005339461	-0.00506473	0.012206328	0.001834064	0.002902798	-0.002710052	-0.001269593	0.00324559	-0.003282416	0.001251603	0.002098294	0.001439226	0.006530105	-0.00018756	0.002655321	0.002279778	-0.007167058	0.004255885	-0.004877106	0.006772208	-0.004020469	-0.001536467	0.004145061	-0.004437766	-0.004078022	0.002290751	-0.002988435	0.002298094	-0.005178026	0.006888353	-0.00110334	-0.002141185	0.001490548	-0.008583906	-0.001434268	-0.000124454	-0.00225531	0.002046913	0.001505384	-0.003314041	-0.0025046	-0.006261079
cg00051782	-0.003769264	-0.004739354	0.011169703	-0.008983591	2.95E-05	-0.008161927	0.004502484	0.000194374	0.001212893	0.002407919	0.001952617	0.00333869	0.000362791	-0.002735857	0.005917661	-0.002204413	0.003203849	0.002380648	0.000209915	0.00075032	-0.001076538	0.008765521	0.003160185	0.001351732	-0.005837232	-0.003177862	-0.004820231	-0.005558279	-0.002325723	0.005564449	-0.002781286	0.000254873	-0.006747063	0.001099437	0.002455571	0.005428948	-0.001932869	-0.003767681	-0.002216862	-0.005517792	0.002915325	-0.000186234	0.003738707	0.000924816	-0.005931078	0.000466985	-0.002017276	-0.002485695	0.0010841
cg00054169	-0.000863757	0.000278567	-0.006988788	0.007840159	0.00828124	-0.001243697	0.000678265	0.004880807	0.005527288	-0.012441903	0.017245043	-0.008306058	-0.000416243	0.001934817	0.005658646	-9.77E-05	-0.008846864	-0.001913615	0.009435814	-0.004465657	-0.005612781	0.002863687	-0.000678792	0.008114427	-0.001828289	-0.023087056	0.005742195	0.014681969	-0.003199462	0.001785716	-0.012802308	0.010111284	-0.000969692	-0.006985516	-0.007463425	-0.004557709	-0.007672023	0.016711908	0.012077419	-0.010443204	0.013792271	-0.003483635	0.000174756	0.004559786	0.002672707	-0.005638634	-0.003613657	-0.003472854	-0.003781141
cg00054831	0.00421113	-0.00164436	-0.005071047	0.010705297	-0.012058868	0.014648094	-0.002297548	-0.00080724	0.003188371	0.010480655	-0.003732973	-0.003031152	0.000511559	-0.00071663	-0.00217353	-0.004919467	-0.003930992	-0.000674158	0.006245309	0.00285766	-0.003433031	-0.004396951	-0.009183529	0.007678236	-0.001337715	-0.002585155	-0.005509858	0.003177413	0.006376876	-0.001854949	-0.002052345	0.001507171	0.003192118	0.002165522	-0.000122378	-0.004734708	0.007644128	0.005330994	0.002585305	0.003092552	-0.007061579	0.003982101	-0.004870945	0.006781019	0.005756701	-0.002535777	-0.013182142	-0.009877218	-0.003758184
cg00055211	0.00870865	-0.000238042	-0.000184126	0.003730714	-0.001341539	-0.004682737	0.006774005	0.006114679	-0.004148393	-0.011650968	-0.002589446	0.003182817	0.001903218	-0.003971443	0.002043279	-0.004977806	0.009425802	0.00754294	0.000248832	0.004582441	0.004595865	-0.003294604	-0.000748978	0.006389751	0.004690985	-0.013335889	0.003928557	0.00385318	0.002866558	0.007157388	0.001417866	0.003137866	-0.012483908	-0.006165867	0.00124217	-9.00E-05	0.005712572	0.004451037	-0.001499373	-0.005741526	-0.001765747	-0.012878761	0.004086552	-0.002635935	0.003932512	0.00358244	-0.004946686	-0.001056066	0.004025499
cg00055619	-0.003925687	-6.63E-05	-0.006424478	-0.010147482	-0.018014582	-0.005088954	-0.007627199	0.003044882	0.000667715	-0.001716377	-0.006225937	0.006133843	0.000615894	-5.61E-05	-0.000607776	0.001566622	0.005375449	-0.009051118	0.005934682	0.00177919	0.002808523	0.000869967	-0.001533701	0.00946738	-0.006157437	-0.000518486	0.003473925	-0.001440733	0.000120009	0.003545373	-0.00221159	-0.000871738	0.002375299	0.000424154	0.000271968	-0.004677405	-0.001874849	0.001469432	-0.001550161	0.003431068	-0.000839964	-0.004158233	0.000739403	0.000302514	-0.000737945	-0.003429504	0.003589398	0.000220465	-5.19E-05
cg00056413	-0.002019447	0.006110644	-0.004643213	0.00604418	-0.005015951	0.006091632	0.008112238	0.012687752	0.009474716	0.013823906	0.007515585	-0.00170041	0.007936651	0.007985055	-0.014696411	0.002593729	0.007326097	-0.00044946	0.001194027	0.004124293	0.002687012	-0.007034476	0.00472824	-0.010057098	0.002327704	0.00126283	0.009732252	0.004032143	0.00553903	-0.00831942	0.011574215	-0.003230389	-0.00205084	-0.001841365	-0.007646364	-0.003274573	0.005744071	-6.76E-05	0.002818153	-0.000933126	0.006047016	-0.001840458	-0.012054202	0.001678051	-0.000248113	-0.005835692	0.004340159	0.011131053	0.00044311
cg00056578	0.002773998	-0.005378191	0.001643046	0.000992649	-0.002153439	0.003331552	0.011484629	0.005926809	0.000383713	-0.003214293	0.008440955	0.001912718	-0.008120164	0.003959439	-0.010823896	-0.002101782	-0.021092413	-0.00463085	0.012575103	0.011970381	-0.004193531	0.003058402	-0.003947001	0.012238618	-0.009930234	0.003417894	0.016012311	0.000902199	-0.005799204	0.005536853	-0.00078995	-0.00777491	0.018817262	0.011847971	-0.006885674	0.004194985	-0.008538243	0.009263868	0.007227838	0.013866834	0.008932325	0.013976329	-0.002242912	0.00148586	-0.002286602	0.001892036	0.012745245	-0.000649179	0.00578844
cg00056596	0.00753001	-0.002322028	0.001840193	-0.000490526	-0.001083005	0.005833662	0.009087464	-0.000929084	-0.004583843	-0.005196376	-0.003116586	-0.009839884	0.000283722	0.010839075	-0.006448434	-0.015142738	-0.00595027	0.00904463	-0.002199236	0.010576432	-0.000102263	0.001515285	0.002041538	0.005521496	-0.021010096	0.006004414	0.006900501	0.002152773	0.003363544	0.006184293	-0.008572271	-0.003501606	0.001284784	0.003022017	-0.00787119	-0.002391347	0.006497052	-0.00151377	0.003598644	-0.014106752	0.005097602	0.008348097	0.009544299	-0.004520184	-0.004751391	0.001576248	-0.001800336	0.013103378	0.006339377
cg00057767	0.010492572	0.002131103	0.002233197	-0.001629434	-0.000510097	0.002885867	0.000663107	-0.002509415	0.001967748	-0.003792925	0.001045999	-0.00505011	0.000661801	0.000709372	0.000944715	0.00135137	-0.002377916	0.002208228	-0.000328649	-0.003081401	0.000876802	0.000528239	-0.001803918	0.000110005	0.003667349	-0.003090206	0.003442726	-0.001510061	1.28E-05	0.007109635	-0.000754753	0.006331309	-0.001793233	-0.005690791	0.004918758	0.007143423	-0.003073951	0.007995587	0.00121622	-0.001912321	-0.005949742	0.0056395	-0.001023784	0.000168485	-0.000922416	-0.000931021	-0.001658954	0.000522578	-3.97E-05
cg00059117	-0.000663071	0.00141371	-0.012211805	0.011450519	-0.004007502	-0.001511825	0.002329213	-0.003487435	0.00362698	0.001874987	0.000470188	0.006680444	-0.001940654	0.004573221	0.004819229	0.002619602	-0.00250933	0.004563133	-0.001182821	-0.001950732	-0.003301277	0.000755995	-0.005058706	-0.0036321	0.004517881	0.001184736	-0.000663261	0.004224518	0.001777478	0.005501291	-0.001848546	-0.000699852	0.005116879	0.004241605	-0.003000523	0.007180439	0.000865478	-0.000708491	-0.006385918	-0.000114504	0.006242687	-0.004395709	0.006179497	0.00099318	-0.006908536	-0.003906028	-4.85E-06	-0.003017387	-0.004163527
cg00059486	-0.007316304	-0.000717361	-0.00583537	-0.006466994	0.000134775	-0.013652917	-0.010861885	0.006083743	0.006829048	-0.003449883	0.000853613	-0.002027522	-0.002590142	0.004068985	-0.000987813	0.004200826	0.000868141	0.000189087	0.003283617	-0.007560778	-0.004534341	0.001105551	0.000329321	0.003144089	-0.000327728	-0.000118906	0.00177978	0.001635787	-0.002225533	0.001566078	0.001229376	-0.000781	-0.005372616	-0.003485685	0.006446507	-0.001927528	-0.007478162	-0.003064282	0.002690613	0.00925237	-0.002287406	0.005652022	0.004557347	-0.003655853	0.001937729	-0.000262928	0.002383718	0.003186742	-0.000211913
cg00059897	0.000467023	-0.014146561	-0.001808266	0.001376807	0.001678038	0.005835493	-0.001481399	0.001938096	-0.001974626	-0.005410852	0.000757216	0.00322378	0.002006676	0.001475425	-0.00578285	0.006643461	-0.000872166	0.002750798	-0.001074409	-0.004555671	0.00728506	0.000937459	0.000945448	0.003514669	-0.001149569	0.003422081	5.37E-05	0.000268892	0.001228649	8.34E-05	0.001919625	-0.00090851	-0.00223946	-0.001614192	-0.000606828	-0.00296545	-0.005420087	-0.003201664	-0.00037822	0.000781918	0.003952542	0.00230492	-1.21E-05	-0.00229759	0.000683342	-0.008440471	0.000602101	0.005467268	-0.003000682
cg00060304	-0.004904933	0.001584062	-0.008213623	-0.003247513	-0.000163754	9.56E-05	0.001787865	0.002749912	-0.004068599	0.001494862	0.01156128	-0.02002805	0.002221164	-0.000821431	0.002894611	-0.000799083	-0.002602998	0.00457983	0.010457072	-0.007075051	-0.011286626	-0.000834404	0.00956562	-0.00504933	0.012462541	6.80E-05	0.003851048	-0.005400865	0.004151689	0.00450259	0.005989207	-0.004761601	0.005294503	-0.002991185	0.007252836	-0.002510029	0.004891962	0.009521973	-0.000924294	-0.007989099	-0.001505598	0.003874635	0.005053557	-0.002735309	0.010736466	0.014365842	0.005989824	-0.009351556	0.001242226
cg00060633	-0.000423081	-0.014107764	-0.001337693	0.00249027	0.0013886	0.001253887	-0.005325336	0.005647676	0.000280627	-0.00637026	-0.002236634	0.000550685	0.002338686	0.007516416	0.001179712	0.001833993	0.002035109	-0.00607837	-0.006854295	-0.002255416	0.005821166	0.002813387	0.001896567	0.002078319	-0.003081874	0.002487626	0.000586114	-0.000523766	-0.001471646	0.003577574	0.001605584	0.003835267	-0.000238591	0.004247242	0.000862837	-0.002004402	-0.002911722	-0.004715164	-0.000129547	-0.000115908	-0.004852358	-0.00292804	0.005670182	0.001786125	-0.000875524	0.002360395	0.001743902	0.003109361	0.001425713
cg00061093	-2.07E-05	-0.013754759	-0.001331127	0.001380489	0.000865326	0.001979242	-0.000701495	-0.000839171	-0.003427809	0.007067863	0.00597362	0.002995754	0.0008514	-0.002289282	-0.003446246	-0.010819472	-7.32E-05	-0.001210033	0.001724535	-0.001672889	-0.000965973	-0.003934578	-0.004531288	-0.001038012	-0.00302243	-0.003827593	0.000437226	-0.004472213	0.006747401	0.002494572	-0.000666745	-0.00884448	0.007431342	-0.000323321	-0.002356726	0.000206419	-0.005829752	0.001453332	-0.002002745	-0.002677458	-0.004709479	-0.000120621	0.00179746	0.003667345	0.000495917	0.000249405	0.000604107	0.002662081	0.002944938
cg00065957	-0.005996949	-0.001197219	-0.002784096	-0.00179481	-0.009298403	-0.006997265	0.00827244	-0.011238692	0.002381929	-0.006681077	-0.007426043	0.000680192	0.002470093	-0.005025237	0.0094347	-0.000276948	-0.011266404	-0.005756633	-0.002610281	0.013028814	-0.001764708	0.001360104	0.009677508	0.000122819	-0.008291572	0.008534635	-0.006684328	-0.000806875	-0.004734652	-0.004007737	-0.004837861	0.003297117	0.003776806	0.005599389	0.013174473	-0.001625011	-0.008989323	0.010099574	0.000938567	0.007473258	-0.003215334	0.002842362	8.83E-07	-0.005247626	0.004579029	0.008207499	0.019494941	-0.000601005	0.004494666
cg00065997	0.003158095	-0.00014207	-0.003258561	0.003889679	0.010087805	0.002112827	0.001225427	-0.010353492	0.01356806	-0.003080618	-0.000770739	-0.009140248	-0.000659803	-0.011423814	0.00718244	-0.007488488	-0.003435039	-0.001678571	0.002335707	-0.012966675	-0.015679483	-0.005114146	-0.012300159	0.007555831	0.003664704	0.00031961	-0.008795484	0.010379034	0.012258233	0.002693795	0.001066403	0.006309112	-0.000812845	-0.013671061	0.014975678	0.001208641	0.013905861	0.012007889	0.001705039	-0.01000124	-0.027906063	0.003091282	0.005245836	-0.002237104	-0.001569577	-0.007413236	-0.003209801	0.012928819	-0.011203775
cg00066554	0.006548365	0.003030538	-0.010000373	0.002264853	0.000793258	0.000287896	-0.003866733	0.004077593	-0.001732738	-0.000185794	-0.008557724	0.000242717	0.003840402	0.000397258	0.000805246	-0.001241063	0.000172461	-0.001529579	-0.001481357	0.001564519	0.006828241	-0.00018955	0.004218449	0.002095185	-0.002673476	0.000569882	-0.000458717	0.001542764	0.00156967	-0.007304203	-0.002518625	-0.004012247	0.007944694	0.000430341	0.006706468	-0.003360988	-0.000941302	-0.002801373	0.001037812	-0.002766556	0.003783554	-0.006138304	0.001555386	0.004834383	-0.001066256	-0.000953946	-0.013158541	-0.001685408	-0.014062804
cg00067370	0.005122785	-0.011776181	0.002317373	0.002993832	-0.002916517	0.003591415	0.002471953	0.000122126	0.003704208	-0.000626616	0.001088272	-0.00256433	0.000306996	8.71E-05	-0.006230288	0.003882985	0.001423574	-0.003494918	0.000311663	-0.005398215	0.00063273	0.001878517	0.005219426	-0.001027637	-0.001126252	0.006729805	-0.003731373	0.001139935	0.000302243	0.002554955	-0.005982818	0.004578551	-0.005069896	-0.004497788	0.001275521	0.003704668	-0.001875384	-0.000225829	0.00228487	-0.007392581	-0.006726535	-0.004921081	0.002710426	-4.27E-05	0.01026593	-0.006883561	-0.002442989	-0.000328805	-0.005633647
cg00067520	0.00314734	-0.011004059	-0.005459864	-0.004827427	0.004229858	-0.005548391	-0.002173793	-0.007106795	-0.000209291	-0.00374483	-0.000371909	0.002451422	-0.001192118	-0.008261665	0.00025942	-0.006855024	0.002940616	-0.007417179	0.00795048	-0.00111509	-0.001194893	9.31E-05	-0.002716297	-0.003872121	0.001711705	0.002023094	-0.001441064	-0.002950184	-0.000850638	0.002177572	0.002146714	-0.000424637	0.000908636	-8.78E-05	0.001250804	-0.000117273	-0.000955553	-0.002602668	0.003225039	0.009851502	-0.003015799	0.000847472	0.003670283	0.003314334	-0.002730524	-0.007511796	-0.005282607	0.00686893	-0.001516852
cg00067701	0.009216274	0.001612836	0.001904059	0.001623333	-0.00595002	-0.007354773	-0.000565237	-0.000999188	0.007714394	-0.000822102	0.003362327	-0.00558054	-0.001005663	0.003125853	0.010671994	0.004236041	0.000358365	0.002700801	-0.00026735	-0.00232912	0.005195295	0.002339481	-0.002640513	0.000636202	-0.001633848	0.002525268	0.003501171	-0.001662795	-0.016708855	-2.98E-05	0.001716356	-0.002566151	-0.003044207	0.004731344	0.001307956	0.004155905	-0.000249111	-0.003174461	0.007216103	0.006245846	-0.011888462	0.003878989	0.002341152	0.001480543	-0.004010925	-0.001170201	0.001549515	0.001059927	-0.001006449
cg00068760	-0.001952309	-0.006973648	0.00633542	-0.003202178	-0.003010645	-0.00042165	0.012753064	0.001259142	-0.00306816	-0.0003325	-0.00521736	-0.002595413	0.005194913	-0.012897579	0.004565128	0.005207055	0.000561007	-0.008052241	0.005031899	-5.76E-05	0.005790524	0.00495023	0.013046834	0.000909904	0.008841772	-0.000283327	0.001749264	0.009765323	0.005711256	-0.006462072	-0.011900835	0.011427635	-0.00685527	0.006890519	0.004987461	-0.005021917	7.36E-05	0.005538644	-0.002659402	0.012063264	0.002158531	-0.001274602	-0.005468364	0.003158956	-0.011050457	0.000443222	-0.000418777	-0.014601533	-0.013481857
cg00071267	-0.001138787	-0.000389066	-0.004130218	0.009075807	0.021568711	-0.000158226	0.005839287	-0.002083665	0.014649069	-0.004159135	0.011517418	0.004180942	0.002567424	-0.007821505	-0.003119031	-0.001113588	0.004680394	0.002798208	0.003404262	-0.005885712	0.006992646	-0.004348558	-0.000767189	-9.38E-05	0.00012998	-0.009167233	0.000518307	-0.001623653	-0.002848649	-9.06E-05	0.00074122	-0.001209479	-0.001898026	0.00083605	0.000142857	0.003623531	0.00480243	-0.002600183	-0.004851863	-0.000817005	0.000577371	-0.001371703	-0.002208392	0.000963827	-0.002054067	0.003202934	0.005090157	0.000289428	0.004876855
cg00072253	-0.006644462	-0.006535643	-0.005240845	-0.004575353	-0.003683795	-0.00339569	0.001331204	-0.003864353	0.004796513	-0.002210506	0.007548217	-0.008015403	-0.004088591	0.009684147	-0.00521053	-0.004330799	0.000971064	-0.005189983	-0.002996484	-0.002161006	-0.005192632	0.001165564	-0.005717216	0.000836526	-0.003734853	-0.001193921	-0.003483096	6.82E-05	-0.002179091	0.007582601	0.001600846	0.007081781	0.000448671	-0.009621463	-0.001509796	0.006225428	0.004865217	0.012745435	0.00810053	-0.013240595	-0.001673273	-0.000790042	-0.011644217	-0.010426432	0.007531444	-0.001046121	-0.004161594	0.001076174	-0.000161472
cg00072466	0.004509269	-0.005584951	-0.008800985	0.002292919	0.005162533	0.002017144	-0.005917659	-0.000650727	0.002622458	0.005036336	-0.002606662	0.004668297	-0.004012674	-0.008414924	-0.000918815	-0.000966652	0.000404349	-0.000667677	0.010942279	-0.000814409	-0.003090161	0.004507413	0.002471819	0.005159608	-0.012628103	0.009684522	0.010250897	-0.004105782	0.002295302	-0.005296921	0.004993399	0.003351976	0.008214	0.005397151	0.013139139	-0.002409865	0.003863404	-0.003296578	0.000461382	-0.006213014	0.001067504	-0.006119357	-0.004340823	0.00365346	0.008197319	0.005301984	-0.004214891	-0.00698953	-0.004038739
cg00072485	-0.004043121	0.001016403	-0.009540151	-0.012970796	-0.004202555	-0.002561912	0.001911549	0.00027683	0.002780023	-0.002882325	0.005675597	-0.000729028	-0.003703166	-0.002146553	0.003954937	-0.002350987	0.008460757	-0.008787743	-0.002247047	0.001947482	-0.000728411	0.008489873	-0.000915062	0.001513142	-0.002281836	0.003222593	-0.003053388	0.004649104	0.008613421	0.004604836	0.007089108	0.003221557	-0.001274618	-0.008874147	0.004974694	-0.002677798	-0.006710182	-0.001169398	-0.004904098	0.00319448	0.002997951	0.000921198	0.003426649	-0.005402862	0.004840667	0.00290826	0.00060905	-0.000806983	0.003762432
cg00075117	0.009610119	0.001137922	0.006440805	-0.002868659	-0.001951193	-0.000329823	0.003318398	0.001863288	0.005223954	2.38E-05	0.001680562	0.00054586	-0.000498003	-0.001035105	0.000985319	-0.001589603	0.006657844	-0.002724829	-0.001097211	-9.58E-05	-0.000468977	-0.00513664	-0.002050725	0.0023801	0.003004231	0.003993446	-0.005917281	-0.003114071	-0.002471372	-0.005459558	0.003139608	-0.000727166	0.002677339	-0.002740575	-0.00418457	-0.004464323	-0.000624115	-3.59E-05	-0.001730805	-0.001270807	0.000839686	0.005487112	0.003144318	0.002567049	-0.007330764	0.004382132	0.007047369	0.001307311	0.001324894
cg00075753	-0.006390737	-0.005173844	0.003411399	-0.004268969	0.001664725	0.00049536	0.008909491	-0.004550532	-0.008022508	0.000869096	-0.004089317	-0.009074944	-0.001213431	-0.00342977	0.009810507	-0.005943859	0.002662897	0.00223692	0.00633461	-0.002366823	-0.00303456	0.001593527	0.008437752	0.01244857	0.006334365	-0.010577418	0.003313406	-0.005980001	0.009519702	-0.002029221	-0.004035575	0.00802146	-0.009475522	-0.009510261	0.001347756	-0.001038441	-0.015579281	-0.009588204	-0.004264238	-0.007741527	0.00773125	0.006673784	0.000308333	0.005611832	0.013375078	0.000994577	0.00436762	-0.002692064	0.012042101
cg00077617	7.69E-05	-0.00370631	-0.002117292	0.003042226	-0.009520999	-0.010353327	-0.008731173	0.010484053	0.001057307	-0.00377711	-0.009512788	0.000761559	-0.001503283	-0.004118453	0.010083158	-0.006728017	0.004012407	0.000602945	-0.001174325	0.001119181	-0.013438147	-0.006182864	0.014816495	-0.006049097	0.004104908	-0.00858272	0.025062558	-0.002283312	-0.014425246	-0.003925594	-0.014141628	-0.007073341	0.011920996	0.001264677	0.001072673	0.004176231	-0.004494643	0.001195074	0.00765373	-0.007519925	-0.009158235	-0.010800985	-0.015776844	-0.01875123	0.005146133	-0.003671889	-0.01227668	-0.000170488	-0.002842855
cg00077667	0.005977231	-0.010528382	0.000690145	1.04E-05	-0.00201719	-0.000868471	-0.001951498	-0.007348594	-0.002354055	-0.004837028	0.005778759	0.002811336	0.007073441	-0.005126816	0.001516056	-0.006814946	0.002764522	0.0037359	0.003788828	0.003451361	-0.003559789	0.002470768	0.002350134	-0.005402659	-0.004120206	-0.006011493	0.005099127	-0.0063075	0.000835045	-0.002405689	-0.003533031	-0.007065414	1.47E-05	0.001863243	-0.012394962	0.001636098	-0.002735841	-0.001362528	-0.001499991	-0.006423412	-0.003511491	-0.002276521	-0.006852086	0.004296788	0.005147337	-0.003326971	0.002312041	0.00143273	-0.006864712
cg00078463	0.009818429	0.000300074	-0.002074941	0.00063014	-0.002742602	-0.003317168	-0.002294002	0.002359729	-0.00017453	-0.003739358	-0.00256259	0.010599234	0.006334409	0.002059122	0.004983311	0.001618705	0.00149582	0.003420689	0.002104524	-0.000977549	0.001067994	0.005143342	0.007048777	0.000994095	-0.006188328	-0.001632727	0.004758047	0.00228546	-0.008295943	-0.003094197	-0.000819627	0.002263939	-0.002120129	-0.001126883	-0.003954149	0.003834547	-0.004375666	-0.001481574	0.004079416	-0.000923741	0.005301514	-0.005725563	-0.010713288	0.002000025	0.007345942	-0.009665885	-0.003786531	-0.002321823	0.000970103
cg00079224	0.003959433	-0.001302833	-0.010371035	-0.001352743	0.007373828	0.006396594	0.001136492	-0.007823052	-0.003736489	6.72E-05	-0.00993203	-0.003517072	0.006099626	0.010556805	-0.001798502	0.002263559	0.005133264	-0.001355577	0.002776935	0.004203849	0.000239188	-0.007355619	0.000667682	-0.00729718	-0.000713248	-0.001624329	-0.00022079	-0.009861768	-0.003649411	0.00170602	-0.001605678	0.007067082	-0.004442781	-0.006565525	0.005587256	-0.001134547	-4.18E-05	0.001865972	-0.003216364	0.005707923	0.00407833	-0.00948832	-0.001831198	0.004474957	0.002135949	-0.009201147	0.005429721	-0.00030159	-0.00931485
cg00080164	0.00952589	0.000472812	0.005352883	-0.000335903	-0.005109641	-0.001102474	0.002110933	0.003202473	0.004544438	-0.001568681	0.003263793	0.000887577	-0.002691832	0.00062103	0.002036571	-0.002744288	0.000374485	-0.000558945	-0.000564773	-0.00696064	-0.001586289	-0.007124092	0.001293031	-0.010711093	0.002221191	0.001563615	0.005091061	0.000735919	-0.001511812	-0.002531118	0.001502306	-0.002534633	-0.001193209	0.003371357	-0.003096956	0.005778432	0.004286544	-0.00795334	0.0037132	0.001571641	-0.001913375	0.002540828	-0.002651671	-0.001531513	-0.003454205	-0.006420083	-0.003813419	0.006547215	0.00473
cg00080475	0.00300365	-0.013755539	0.002206006	0.001695212	-0.001370284	0.002972202	0.002181037	0.002208456	0.000531814	-0.000372576	0.0053081	-0.001006516	0.005978834	-0.001246748	-0.001037736	0.00619916	-0.002765755	0.001130581	0.003272522	0.00524626	0.002862904	0.000739128	-0.000819173	0.002752804	-0.000742583	-0.001948955	-0.002540405	0.002033183	-0.003069577	0.001938677	0.002023722	0.004372861	0.00110934	-0.002928826	0.004832438	-0.00438438	-0.004038963	-0.005456282	0.002421043	-0.000299268	0.00736768	-0.00056466	0.000787009	0.000184175	0.001534636	-0.003149684	0.002586707	-0.001480289	-0.000482176
cg00082691	0.009205064	0.003294721	-0.001491588	-0.004539913	-0.000294814	-0.006077339	0.001525822	-0.005962157	0.002543272	0.003452979	0.001005435	-0.003687856	0.004621022	-0.004075172	-0.007442483	0.006865645	-0.001202431	-0.004303362	-0.002201443	0.000672021	3.43E-05	-0.001340069	0.003462284	0.002527912	-0.006723818	-0.005613569	-0.003272459	0.004372142	0.007699989	-0.002325451	0.004128634	0.008882451	0.003212537	-0.002984146	0.008897787	0.000418015	0.006750649	-0.00787226	-0.004158531	-0.008145938	0.002315286	-0.003550612	-0.00270174	0.002436933	-0.006509277	0.000375639	-0.007671183	-0.005206483	0.0019347
cg00083068	0.0078741	0.00063459	0.000974794	0.002602789	0.002726075	0.000294339	0.004188772	0.009092931	-0.005252663	0.002596273	-0.000400356	0.003330284	-0.000111801	0.01334391	0.010598798	-0.002637542	0.012536994	0.003734475	0.007138943	0.00338544	0.006153161	0.000777928	0.002965409	-0.004017595	0.003090668	0.004415146	0.004910793	0.008948126	-0.006284756	-0.001243956	-0.006603706	0.004443648	0.00685236	0.003473412	0.010907851	-0.015565152	-0.008509337	0.006166384	0.000965929	-0.006905463	-0.007001271	-0.003961241	0.001687034	-0.004648163	-0.000589993	-0.003412705	0.004534634	-0.004970057	-0.001864122
cg00083847	0.002042567	-0.001727775	-0.004397383	0.003167728	-5.21E-05	0.002679985	0.012753012	-0.004190059	-0.010728879	0.00342819	-0.001728717	0.006142526	0.011957355	0.012788368	-0.004583908	-0.013696429	-0.003741661	-0.001119155	0.008751074	0.009393966	0.005152335	-0.00263589	-0.010733334	-0.004621004	-0.013186235	-0.004130704	0.018125852	-0.012562869	-0.006133877	-0.021332853	-0.002103433	-0.002028851	-0.015721691	-0.009707556	-0.002291758	0.002412464	0.001097996	-0.004873775	-0.006643311	0.004893174	0.004641577	0.001657862	-0.014036206	0.001544753	0.008493942	-0.001684416	0.001539812	0.003080887	-0.005519607
cg00084577	0.007959229	0.003645834	-0.008686793	-0.000179833	0.003775472	0.000607086	-0.002549765	0.003822386	0.002139653	-0.004215191	-0.004500406	-0.000427897	-0.002704966	0.000149394	0.001029757	-0.003501706	0.009178557	-0.006193662	-8.77E-05	-0.004946043	0.000438724	0.00139232	0.003344031	-0.004666861	-0.004484372	0.001120232	-0.000618603	-0.000369608	-0.003668042	0.003467223	-0.002615666	0.003637616	-0.000379655	2.33E-05	-0.002463258	-0.002885108	-0.00096063	0.004231535	-0.00029061	0.004849828	-0.001644722	0.000697555	-0.002259693	-0.001049967	-0.005740058	0.001695337	0.003066408	-0.006527254	0.000627999
cg00087116	-0.001598363	-0.004515984	0.001603503	-0.004527194	-0.005658689	0.002184727	0.012054223	0.001433744	-0.008211631	-0.001995812	-0.011469389	0.005059414	0.003611341	-0.000993473	0.007389726	-0.010379422	-0.013508502	0.006498414	-0.001678333	-0.009143128	0.001381477	-0.015615165	-0.013230496	-0.000270482	0.016055829	0.003876014	-0.004089127	-0.022337343	0.010131636	0.002293098	-0.008006228	0.006090051	-0.005124165	0.001906845	0.003535906	0.004674035	-0.003373196	0.002494234	-0.007749886	0.000508107	0.007297142	-0.010220928	-0.020320429	-0.002481169	-0.001041278	0.004053987	0.012742221	-0.008545555	-0.003573819
cg00087778	0.005049037	-0.000951574	-0.00978213	0.005645577	-4.33E-05	-0.002478559	-0.003897336	0.008719982	0.005033311	-0.002468194	-0.002936707	-0.001044573	-0.015335145	-0.004120849	-0.001578705	0.000779712	-0.00389172	0.001325251	0.005744591	0.011139734	0.005347641	-0.002581399	-0.002871481	-0.003063043	-0.006076684	-0.012030949	0.000704778	-0.004038432	-0.002068777	0.006785311	0.001043582	0.002537239	-0.010092084	0.002761269	-0.005429208	-0.002050359	-0.002980385	-0.006844189	-0.005542933	0.008162579	0.003884329	0.001056569	-0.000387063	0.004084493	-0.005092615	-0.006800779	-0.011289424	-0.002296508	-0.004415234
cg00090184	-0.000995804	-0.002239498	-0.008461955	-0.008592645	-0.006555322	0.010076678	0.002452032	-0.006656221	-0.001897341	0.001056009	0.008872163	0.003793666	0.007336274	0.002855316	0.003204081	-0.010105744	-0.010936036	5.38E-05	-0.001083858	0.003107177	0.005072776	4.51E-05	-0.004808974	0.000506674	-0.012575503	0.009354765	0.003777352	-0.004823997	0.003768574	0.010186163	0.018991999	0.008600064	-0.007120358	0.002729074	-0.001752805	-0.004250932	-0.015547234	-0.005283328	-0.001291102	0.000828197	-0.004790771	-0.002321873	0.011560453	0.007548709	0.004041067	-0.003061713	-0.006058208	0.005101667	-0.003219406
cg00090384	0.009405065	-0.000945732	0.006008329	0.001008653	-0.005583606	-0.000628217	0.001792278	-0.004041088	0.004507715	-0.001032158	0.002715977	-0.001014181	0.005188049	-0.002587874	0.001055292	0.000734028	-0.000326755	0.001958473	0.003532507	0.003872532	0.006062593	-0.003099676	0.004668916	0.000215304	-0.000434859	-0.003218852	0.00215206	-0.003380636	-0.00330751	0.004598116	0.001168116	0.001942258	0.006710823	-0.003849324	0.004035293	0.003544026	0.003139219	0.00523391	0.005441477	-0.00272608	-0.000526311	-0.004650708	0.008674002	0.001583574	0.000873413	0.001227901	0.000486484	-0.006067694	-0.002066162
cg00090461	0.008055795	0.001227323	-0.007456532	0.005973405	0.000400651	-0.003808366	-0.006627395	0.004054466	0.000506576	0.004013988	-0.001653427	4.65E-05	0.002456438	0.000322928	0.001491803	-0.005875752	-0.003392005	0.003075669	0.001400045	-0.00628225	-0.000937032	-0.002967837	-0.000820158	0.005159868	0.000559795	0.000377675	-0.005109696	-0.005781532	0.001102511	0.001547514	-0.000343458	0.005583984	-0.000327165	-0.000916106	-0.007931009	-0.002440124	0.003191152	0.004792438	-0.003219172	0.006128528	-0.002141557	0.000824659	-0.001656792	0.005758345	0.003419674	-0.004556333	0.010606678	0.000300856	0.003327474
cg00091093	0.009210628	0.000240698	0.002889689	-0.004342606	-0.007859467	0.001876775	0.003155038	-0.001086659	0.001475959	0.004621005	0.004285088	0.007154293	4.19E-05	-0.001032442	0.001626998	0.003517335	0.002095563	-0.001212731	0.005029147	-0.005102099	-0.006504909	0.001805403	0.001764838	-0.003671716	-0.0025203	-0.002770636	-0.001184966	-0.000474379	-0.001381217	-0.005097973	-0.001982007	0.001201178	0.011997119	0.006344637	-0.000591367	-0.000450486	0.008410287	-0.000702457	-0.009976732	0.012273175	0.004298922	0.005043918	-0.00530671	0.00468884	0.002979918	-0.003520545	-0.00216587	0.000221418	0.002376522
cg00091964	-0.002117328	-0.006791254	-0.004237087	-0.009845077	-0.004526966	-0.00418731	0.007276325	-0.001524456	-0.001685789	-0.00904676	-7.56E-05	-0.00176302	0.003322993	-0.003303936	0.01137473	-0.003704148	-0.007910257	-0.010888373	0.004720695	0.01249348	-0.002659919	-0.002667061	0.008093067	-0.004899719	-0.0120423	0.000308404	-0.002404757	0.003432039	0.014926877	0.007203247	0.004739471	0.001173125	-0.006031301	-0.007180884	-0.004366704	-0.000821366	0.005047465	0.001544908	0.002473334	-0.002477793	0.004422106	-0.004559893	0.00769582	0.000474593	-0.011855604	-0.001326489	0.013508141	-0.008448745	-0.0016883
cg00092013	0.006078865	0.003937553	-0.010415056	-0.001777337	0.00389314	-0.003729316	-0.004664097	-0.002223773	0.001933135	0.003532888	-0.005726903	0.004154241	-0.003096637	-0.00255521	-0.004698303	0.00079513	0.002243029	0.001926721	-0.001962567	0.000879647	0.000658887	-0.000776331	-0.001095147	0.000165442	4.63E-05	0.002997975	0.001430563	0.000856615	0.002513477	-5.46E-05	-0.010092214	-0.004572564	0.000610913	-0.002626733	-0.003450526	0.0004002	-0.009737314	0.005215549	-0.007865031	-0.00277664	-0.002150422	0.003350997	0.000250961	0.000767676	0.007708394	0.002100503	0.009675733	0.008728026	-0.001243867
cg00092621	0.004439385	0.001809759	-0.009546486	-0.007404596	0.008682427	-0.00418989	0.003491499	-0.009218316	0.001009892	0.003480997	-0.01114867	-0.0003439	0.000452657	0.005838436	-0.003187002	0.000762162	0.009621468	-0.000625783	-0.001662982	0.000605698	-0.000193135	0.003126671	0.004911017	-0.003298425	3.64E-05	0.002195659	0.003444848	0.002116448	-0.011563172	-0.009402683	-0.000969778	0.003595951	0.001906104	0.000464548	-0.015250337	-0.001874827	0.005283787	-0.003657482	0.002803826	0.001698866	0.001674262	-0.001160551	-0.000511761	-0.008443259	0.006540792	0.001389308	-0.003067538	-0.000131305	0.004391766
cg00092936	0.003915274	-0.01206781	-0.00223195	-0.002501761	0.000993123	-0.005117266	-0.004881837	0.003365618	0.000306692	-0.00549109	-0.000334409	-0.00063984	0.003109153	-0.007053862	0.008189118	-0.006924218	0.00374889	-0.002196083	-9.29E-05	0.005935359	-8.83E-05	0.007495692	-0.002548647	-0.006068743	3.01E-05	-0.007949844	0.001650415	-0.004949454	-0.003752026	-0.001507306	0.009537988	-0.000384828	0.003781071	-0.000751162	-0.005938096	0.000872824	0.004770143	9.00E-05	0.000702637	0.002814337	-0.004679705	0.004353087	-0.002916355	0.002213173	0.000784726	-0.004497969	-0.003348955	0.003414947	-0.003952777
cg00096766	-0.002841959	-0.001142729	-0.003758056	0.0138666	-0.00566165	-0.009405641	0.004336085	-0.004299432	0.007564736	0.00416149	-0.004033721	0.010665108	-0.003432614	-0.002003839	0.00679973	0.000268254	0.016247554	0.002671133	0.007322685	-0.020477362	0.005562429	0.000415924	0.005657431	0.001389022	-0.002731739	-0.005607297	0.000654424	0.008193474	0.007840556	1.73E-05	0.012294866	-0.004601524	-0.004679258	-0.006542069	-0.004461074	0.007367847	0.002031904	-0.005367105	0.003162084	0.004669681	0.001552302	-0.007245305	-0.007215717	-0.000724966	0.003805479	0.013470959	0.005866498	-0.007624597	0.014542257
cg00096813	0.003484479	-0.011502983	2.67E-05	0.003847849	-0.004041185	0.00282406	-0.002982392	-0.002550202	-0.001467151	0.005226649	-0.001025512	-0.00355099	0.00224183	-0.000302269	0.007811545	-0.014006419	0.006581258	0.003143059	-0.009459938	0.005839991	0.010755505	-0.005738399	-0.001462103	-0.001030522	-0.004609264	0.003081883	0.005937767	0.002091295	-0.003463021	0.005667408	-0.006513609	-0.005203263	-0.000139056	0.003378904	-0.002772773	0.00412524	-0.015280904	-0.000191796	0.004180049	-0.001966908	0.005277318	0.001084593	0.001139256	-0.006832817	-0.00277058	-0.002850061	0.006321056	0.009979996	0.003669355
cg00096922	-0.003373439	-0.002459544	-0.012284808	0.002782406	-0.00370855	0.006469003	0.00043483	-9.04E-05	-0.00769829	-0.005942494	0.005268631	0.000575284	0.007375809	0.005934246	-0.000408723	-0.006452087	0.002348186	-0.002833339	0.004610108	-0.002883646	0.006308216	0.008398917	0.0008366	0.00309397	0.002156673	-0.00252407	0.005772144	-0.000591451	-0.003387751	-0.002716761	-0.006068987	0.003010746	-0.002576232	-0.004095122	-0.001979254	0.003261062	0.002847658	0.006510055	-0.001954925	-0.010463101	0.001557707	0.001919543	-0.005525986	-0.007916287	-0.004962884	-0.001928036	-0.000664784	-0.003125396	-0.00504959
cg00098422	0.002472022	-0.005805222	-0.004321627	-0.008559551	0.003062409	-0.012249768	-0.000216625	-0.002306901	0.007019211	-0.002563514	-0.012326312	0.003366692	-0.005706656	-0.001598179	-0.016104105	-0.001348697	0.006032076	-0.003089241	0.006849346	0.013395436	0.000317508	0.009464415	-0.000782072	0.001808571	0.003233455	-0.002811346	-0.005150842	0.001520812	-0.006728731	-0.01155637	-0.007876902	-0.00038054	0.001500135	-0.00260966	0.004379243	0.010548504	0.002564145	-0.004551192	-0.002616668	-0.003657302	-0.00217161	0.008655008	-0.017061481	-0.019878014	0.002144594	0.00176576	-0.004646422	-0.011277202	-0.003108869
cg00100281	-0.007934479	-0.002481405	-0.005698411	0.00612119	-0.007208539	-0.007859266	0.006397293	-0.005373611	0.00132083	0.004038557	-0.004275745	-0.000968206	0.00342026	-0.004411244	0.0022302	-0.000769414	0.00264585	-0.003398995	0.001641308	-0.0032489	0.002772356	-0.003066988	0.003644486	-0.011233636	-6.52E-05	-0.001833647	0.001098061	-0.005847017	0.002513138	0.001077344	-0.001014154	0.003437549	-0.00673294	-0.001951733	0.004442771	0.002997535	-0.000109946	0.007523478	-0.003921018	-0.004998836	-0.004339794	0.000151579	-0.000892236	0.000411744	-0.00382502	-0.002605512	-0.006672428	-0.003214178	0.00528539
cg00101175	0.002463003	-0.013336096	-0.002296744	-0.000402427	0.005371143	0.006454591	0.000834218	0.00428169	0.001221912	0.006234402	0.000428744	0.000264029	0.000127344	0.003487287	0.000312579	0.004318584	0.000617091	-0.005646912	0.002784701	0.001361012	0.002674423	0.002036089	-0.00559145	-0.001420708	-0.001243483	0.003433362	-0.001648836	0.004906545	-0.005943785	-0.001808846	0.002376738	0.002280983	-0.003903347	-0.001259771	-0.001890407	0.000706962	-0.004094778	-0.000179698	0.006275803	0.000649416	0.003298656	-0.002569638	0.002552831	0.000384472	-0.004251223	0.006517913	0.000136208	0.000312782	0.001354918
cg00101279	0.001240818	-0.012163865	-0.003584978	-0.00062478	0.007868265	-0.001920369	0.000876717	0.00251475	-0.006678914	-0.007047775	0.000344222	0.004826582	0.002472736	0.009416378	0.003139597	0.010783076	-0.003139108	-0.003026111	-0.001056971	0.002056241	0.006430951	-0.004452568	0.000227381	0.002664085	0.001934626	-0.004131138	-0.001715305	0.003231985	0.007688742	-0.003946707	-0.000816187	-0.00281154	0.00776628	0.005470778	-0.004360962	-0.006744008	0.003258591	0.004310664	-0.007693758	0.001347781	0.006821665	-0.00031278	0.003221027	0.006882649	-0.00297124	-0.000625397	0.000227554	0.011815087	-0.000208661
cg00101491	0.009241324	-0.00263915	0.00108005	-0.001206037	-0.002686714	-0.00432726	0.006437295	-0.003988341	-0.002563453	0.00515119	0.003400594	0.002051526	0.008376491	0.004759877	-0.004927285	0.003788695	-0.000552555	0.001204493	-0.000611087	-0.005642303	0.000842231	0.001538887	-0.004023564	0.001736071	0.000764365	-0.003708466	-0.006524088	-0.001514536	0.000926014	0.00458534	0.001126529	0.000857531	-5.63E-05	-0.003425723	0.010695955	-0.006440989	-0.000388532	-0.002193928	0.003313068	-0.007979154	0.002825437	0.005710898	-0.001319115	-0.001365241	0.008775733	-0.002850886	0.003842105	-0.00409944	-0.011166089
cg00101675	0.002585124	0.001230955	-0.004599515	0.00730356	-0.00285132	-0.009617447	0.003399652	-0.002457371	-0.003562227	0.008089429	-0.006232243	0.014547473	-0.009410074	-0.010659422	0.014456455	0.007087465	0.015670214	0.005708903	0.007982716	0.006523516	0.001347811	0.006824591	0.010018864	-0.003074727	0.00829774	-0.006354617	-0.006092702	0.006391976	-0.008123692	-0.007244171	0.003301058	0.005741719	-0.015631709	-0.003716199	-0.004558153	-5.29E-05	0.005713487	-0.010147231	-0.001829345	0.004493594	-0.012607961	0.001541011	0.014969542	0.005099875	0.013610739	0.00154056	0.016642497	-0.013298894	-0.004797184
cg00102584	-0.001705716	-0.001354533	-0.007605387	-0.004171712	-0.006854615	0.003296042	0.004787833	0.006452552	0.007800039	-0.004459811	0.005460534	0.004223888	-0.003252461	-0.000512599	0.020336349	-0.006507656	0.006865226	0.001327417	0.00429048	0.001024048	-0.005323011	-0.00237467	0.010337839	0.000538818	-0.00426788	-0.001270949	0.008553563	0.006875325	-0.000459009	0.003421613	-0.003750442	0.008978124	0.003812983	0.014157243	0.00905624	0.017821777	-0.006495768	0.004397461	0.002548835	-0.014298242	0.003950242	0.010428081	0.000917441	-0.013725689	-0.019587386	-0.009559953	-0.011046255	-0.001230377	0.003772407
cg00103439	0.010113143	0.001982866	-0.000191671	0.002617515	-0.001779819	0.004776261	0.002719952	0.00195471	0.002417774	-0.003600975	0.001386316	0.002010899	0.002140971	0.003183611	0.004966545	-0.007942639	0.001088903	-0.001638094	0.003084499	-0.000873588	-0.003959902	-0.00120583	-0.002586448	-0.007862255	-0.001790107	0.004086758	-0.002388519	0.002149554	-0.001864727	0.001569897	0.00072193	0.008243829	-0.00886404	0.002827189	0.005765321	-0.007975122	-0.001460454	0.001432889	0.001455392	-0.000612993	0.000914422	-0.000317864	0.003671071	0.001449808	0.004788984	-0.000583468	-0.005002365	-0.002802272	-0.006629199
cg00103598	-0.001073205	0.00049812	-0.007555772	-0.000844067	-0.006626811	-0.003658208	0.001448225	0.007821329	-0.002625794	-0.008372635	0.003034322	-0.005628629	0.002869183	-0.002575086	0.00223611	-0.003912291	-0.011512088	0.012485244	-0.023198277	-0.016168642	0.00401314	-0.015060468	-0.025352025	-0.002773191	-0.006413679	-0.005990122	-0.006859879	-0.003203308	0.013549852	0.002664796	0.001456089	-0.010128536	0.012108758	0.009730833	-0.004798222	-0.004256457	0.001064952	-0.001806915	-0.011947222	-0.005472711	0.003128183	-0.00936863	-0.001681746	-0.006482067	-0.004681869	0.007474495	0.006710438	-0.007980927	-0.000599779
cg00103762	0.007353668	-0.000686102	0.001375497	-0.003455501	-0.003084095	-0.002177251	-0.001153599	-0.007638229	-4.19E-06	-0.002257774	0.007183831	-0.004081115	-0.002410344	-0.010464179	0.001165881	0.002673833	-0.010348822	-0.007136748	-0.010452511	0.004065147	-0.012291354	0.003262341	-0.007585026	-0.002322623	0.004366101	0.01527096	0.00431546	-0.000269419	0.005749948	-0.008798	-0.006339273	0.01092911	0.004335398	-0.005885389	0.006624247	0.005575992	0.005897901	0.004341042	-0.002155479	0.002838207	0.004670702	0.004892632	0.002080966	0.007446813	-0.006223233	0.018317533	-0.00158213	0.001367546	0.001021138
cg00104779	0.009602231	0.000856031	0.006276427	-0.00326181	-0.001721649	0.002779365	0.001203536	0.00103563	-0.000948602	0.002938526	0.002452386	-0.00234537	0.000884771	-0.002243508	-0.000416122	0.001626672	0.004948299	-0.001564697	-0.00038664	0.000652532	0.002984311	0.003313023	-0.002428086	0.000787238	0.003597259	-0.001233944	0.003253551	0.002305061	0.000844545	-0.002377054	-0.002976049	0.008177823	0.004532816	0.001769624	0.00560788	-0.001235697	0.005643387	9.63E-05	-0.003178221	0.00156463	-0.002580966	0.000696432	0.002516554	-0.003258037	0.003811914	0.005394017	0.006991872	-0.003382412	0.005098807
cg00106940	-0.006098534	0.00187411	-0.008714778	-0.005646254	-0.001489639	-0.007723334	-0.007598277	0.000194481	0.004374533	-0.004306172	0.006699534	-0.009203564	-0.0057168	0.000273598	-0.001824389	-0.001142981	0.002415235	-0.003269639	0.000763167	-0.00036574	0.001727551	0.006259312	0.000149684	0.010359439	-0.007600297	0.012238206	0.002292174	0.005625665	-0.010314238	-0.002204809	-0.009696337	-0.000918007	-0.000725208	0.015170697	-0.000200809	0.003058462	0.004067052	-0.007288668	0.003767932	0.005857492	-0.003497712	-0.003972155	-0.005003505	-0.000747286	0.005148769	-7.24E-05	0.003258447	0.000854799	-0.005216441
cg00107682	-0.005891437	-0.003077325	-0.009860094	-0.001696335	-0.005789194	-0.000833849	0.001877514	0.00035021	0.001509016	-0.002036409	0.004322908	-0.001144191	0.000564694	0.002981333	-2.20E-05	-0.010813557	-0.006728404	-0.008560303	-0.003325107	-0.007140819	-0.000219075	0.003988748	0.004147688	-0.001221642	-0.001396074	0.001150483	0.005142234	0.00204782	-0.002717896	-0.004842998	0.001598185	0.000784589	0.002474046	0.011466873	-0.004562616	-0.007099135	0.012476697	-0.003556709	-0.00772505	-0.004575308	0.000916423	-0.002149557	0.006467033	0.000766722	0.005433196	0.004885778	-0.004702327	-0.000949244	0.003634537
cg00109076	-0.005825213	0.00545098	-0.009254272	0.001410422	-0.003103578	-0.001199972	0.001225115	0.003934403	0.000112735	-0.002538345	0.006835704	-0.017349076	0.003819695	-0.001825277	-0.001597829	0.001210735	0.006258999	0.001048659	0.003178952	0.005259849	-0.003510992	-0.003285058	0.004942104	0.002075912	0.001379792	-0.004529311	-0.003943296	-0.006688581	0.007273214	-0.001699962	0.000568305	-0.002034789	0.001834517	-0.000982401	0.003853499	0.004644486	0.000934971	-0.004056156	-0.002991772	-0.006669338	0.006291826	-0.003870296	0.004259528	0.00335973	0.001817513	-0.001660782	-0.002938419	0.002658421	0.004280393
cg00109300	0.000776007	0.005461848	-0.005786432	0.006673335	-0.00492667	0.002613733	0.005895544	0.016492934	0.004562343	-0.003811706	-0.004279968	-0.006137097	0.013387861	0.005813174	0.006276435	-0.007810762	0.006659536	-0.006927226	-0.014802534	0.004127349	-0.002746878	0.002769266	0.015605704	0.00121781	0.007843331	-0.009239764	0.002799237	-0.011461003	-0.007213103	0.002389012	0.0086378	0.007721195	-0.003762562	-0.00774458	0.009655066	0.005346428	-0.006528336	-0.00417473	-0.005190082	0.002279053	0.004332687	0.00314298	0.010927521	0.00332285	0.007985754	-0.001548089	0.001981508	-0.000124518	0.007929129
cg00109303	0.005970159	-0.000960704	-0.005798487	-0.002199057	-0.004564518	-0.002869816	0.007432324	-0.00739373	0.002029482	-0.004351029	-0.000210727	0.001897461	-0.00467529	-0.004878724	-0.008141011	0.003980946	0.012667465	-0.008205152	-1.65E-06	0.002781844	-0.016144153	0.000739875	-0.012721959	0.00383612	-0.005603868	0.003568312	0.00656309	-0.00201259	0.011014624	-0.004245485	-0.006581113	-0.005534563	0.001183063	-0.001044981	0.004597057	-0.001894205	-0.002166786	-0.001525264	0.000938607	-0.001718367	0.014073393	-0.010257344	0.006544643	-0.000536948	-0.003316343	0.009644619	0.007697584	-0.013733661	0.000223896
cg00109643	-0.001236272	-0.00340666	0.000498493	-0.009189877	-0.00107299	-0.001087771	0.023932994	-0.002055142	-0.000109044	-0.004068436	-0.011871997	-0.008652568	0.002702507	-0.01135839	0.00647209	0.007482762	-0.007515523	-0.005189394	0.007901749	0.001705284	-0.0001607	0.004185599	0.01396304	0.003852808	0.0005116	0.001147351	0.005466655	0.000748232	-0.004093758	-0.006417643	0.00260968	-0.003345487	-0.002166076	0.006174076	0.000524616	-0.006390021	-0.007252448	0.008988577	-0.003639172	0.008965003	0.005776594	0.004114199	0.002662779	0.002938813	-0.004825798	0.002702899	-0.006091498	-0.004779083	-0.000625763
cg00109797	0.000742734	-0.004357048	-0.008040392	0.001535247	-0.000294457	0.005149293	0.013354751	0.001513835	0.003596721	-0.0036415	-0.004640716	-0.005508576	0.007749947	-0.000213805	-0.000717877	-0.00753755	-0.017301334	0.003154737	0.000423319	-0.004805542	-0.000548934	-0.009869649	0.016790773	-0.003060459	0.012720854	-0.004214818	0.001745654	-0.005963136	0.006714487	-0.011175179	0.005598447	0.005812941	0.003063191	0.000562078	0.001162634	-0.000839561	-0.006293685	-0.004581559	-0.002045959	-0.0050632	0.003175915	-0.013033141	0.007402257	-0.00585353	-0.001968435	-0.005269434	0.015088351	-0.001766788	0.004110224
cg00110098	0.009894012	-0.001201282	0.005531691	-0.002024836	-0.000989286	-0.000766424	0.002334059	-0.002279055	0.006182691	-0.001698166	0.001269859	0.005207583	-0.001043017	-0.002282976	0.001881049	0.004714622	0.001644832	2.90E-05	0.001289806	0.001043456	-0.001384355	-0.001225626	0.001495851	-9.42E-05	0.001637413	0.000487552	-0.001818877	-0.003396193	0.001067699	0.000558954	0.000461014	-0.003803746	-0.001239889	-0.00447034	-0.004400051	-0.002808705	0.003360126	0.00119308	0.002366715	-0.003476663	0.005806613	-0.001836861	0.004914916	-0.000514202	0.00430376	0.003031236	-0.000775358	-0.000988821	0.001588268
cg00110825	-0.000212427	-0.013882301	-0.001618812	0.004673105	-0.000479705	0.004000202	-0.008021182	0.001983783	-0.003479341	-0.005659692	0.001365947	-0.000891735	0.002745507	-0.000657917	-0.001132413	-0.003462696	0.002668188	-0.000502924	-0.002417113	-0.006543852	0.001226133	0.003724137	0.003494413	0.001030448	0.001019487	0.000837288	-0.006346277	-0.003809006	0.002946059	0.001510651	-0.002121979	0.000722671	-0.002390339	-0.000113449	0.003866498	0.004655069	-0.0035553	-0.003355729	0.001641536	0.002179819	-0.005868691	-0.002014022	0.00290918	0.001136249	-0.000817406	0.001326524	-0.0014141	0.001658546	0.001272606
cg00111333	0.005296347	-0.001242504	-0.002993499	-0.013773971	0.010114309	0.010255736	0.006098948	-0.001276946	-0.009596505	0.006603394	0.001015125	-0.007994812	0.005407985	0.005811054	-0.00441619	0.000310182	0.007497937	0.002311655	-0.002011506	-0.004182834	0.002985302	0.002422045	0.005183424	0.006931701	0.002405286	-0.004474978	-0.004608983	-0.003186298	0.001553159	-0.003274301	-0.004227257	-0.006879718	0.004395049	-0.001765855	-0.013196084	0.004536141	-0.004454201	-0.004338559	-0.004928656	0.000783436	-0.000415241	-0.006971614	-0.004162946	-0.000647941	-0.002319484	0.002877136	-0.009033773	0.001125616	-0.003674065
cg00112642	0.009729249	-0.000417677	0.003784252	-0.002260911	0.000526306	0.003065742	0.005285361	0.0035697	0.003038575	-0.010913153	0.001654068	-0.001091429	0.001714449	0.001679412	-0.001085121	-0.000955533	0.002510824	-0.002342283	-0.002331307	0.001831307	0.004942698	-0.001793764	-0.007970903	0.004230287	0.003245427	0.00509826	-0.007103744	0.00707891	-0.001138677	-0.001550419	0.002299914	-0.000493951	0.002767658	-0.000429904	-0.005591657	-0.004748969	0.003750127	0.005033629	-0.001625408	-0.006102691	-0.000273717	0.003502045	-0.002399024	-0.005868932	-0.004289439	-0.002998419	-0.004033368	0.004849345	0.007342356
cg00113533	0.00827722	-0.002861385	0.00214494	0.000483039	-0.004976355	-0.000190835	0.001886598	-0.006729831	0.007691821	-0.003660349	0.004610073	-0.010469156	0.000378317	-0.007426953	0.000884998	0.007421171	-0.004257228	0.001967605	-0.005739303	0.005685858	0.001322749	0.006925021	0.00729264	0.001753103	0.011639776	0.008479226	0.001144082	-0.004741927	0.001005898	-0.008652319	0.010140039	0.00135676	0.006333575	-0.005720941	-0.00587773	-0.000222561	0.00346776	-0.001770312	0.005283668	-0.003544985	-0.005211922	-0.001762654	0.008316327	0.006681214	-0.004398724	0.00564777	-0.012625435	-0.008650855	0.008331406
cg00114412	0.009324516	0.001818451	-0.001473006	0.002744097	-0.004366851	-0.005580609	-0.001199592	-0.005437842	-0.001601812	-0.001440345	-0.003744838	0.006613352	0.002545531	0.001766354	-0.00101225	0.001410937	0.000586808	0.001716669	0.002054827	0.003625621	0.001712982	-0.003352501	0.006182759	0.001480599	-0.005951814	-0.012395025	0.0007715	0.007484221	-0.00206613	-0.003388904	0.006853862	-0.007804661	0.003703314	-0.003829142	-0.004321411	0.00301544	0.006153456	0.001297369	0.001938261	0.002120161	0.000517224	-0.000914816	-0.002815792	0.00676834	-0.000298019	-0.006620037	0.0054553	0.004931908	0.012826396
cg00114602	-0.00019548	-0.013988782	-0.002120146	0.000543212	0.002120016	-0.000155367	0.000886677	0.003441376	0.001849145	0.000589449	0.002499009	0.002387591	0.000686531	-0.004121953	0.003134559	-0.002279703	-0.000870102	-0.000838071	0.010208205	0.002186274	-0.002586249	-0.007567892	-0.003453321	0.001133811	0.002916759	-0.000615085	0.004077673	-0.001428955	0.005117643	0.002721695	0.000749484	-0.00209416	0.001409592	0.003649428	-0.002749625	0.000205377	0.003083008	-0.00024944	-4.73E-05	0.005100506	0.003125903	0.000385047	-0.004432611	-0.008593594	0.006438676	-4.14E-05	-0.004651935	-0.000584581	0.002131616
cg00115173	0.003926105	-0.002648645	-0.003652004	-0.009843381	0.009473999	-0.016883968	0.00207437	0.000984506	-0.014946038	-0.005959276	0.001900773	0.007463995	0.00480851	0.007646037	-0.002426014	0.007382763	0.000727196	-0.001071151	-0.006706399	-0.001583491	0.007560856	-0.004015015	0.005848272	0.002974743	0.001938242	7.73E-06	0.010822818	0.012778101	-0.008900989	0.003369455	0.002606391	0.006684509	-0.002836341	-0.002162743	0.001182719	-0.001645582	0.000473895	-0.000470338	0.000478948	-0.000710087	-0.004312809	-0.008043258	-0.004099499	-0.002123758	4.29E-05	0.001036617	0.004234082	0.004131432	-0.002157367
cg00115203	0.00456321	0.002278093	0.000118796	-0.012755506	0.009583606	0.00482678	0.001071488	0.007292115	-0.013785308	0.003586724	0.003565238	-0.004193393	-0.023702633	-9.23E-06	-0.002198474	-5.91E-05	-0.001193851	0.000509967	-0.000834221	-0.004983717	0.005162906	0.006764205	0.005306661	0.002382318	-0.001113116	-0.012210858	0.000243603	-0.004108619	-0.000967913	-0.006783181	0.000447346	-0.001828984	-0.00485653	0.008598516	0.001280822	0.005971141	0.004953421	-0.002625416	0.001572558	0.003139371	-0.002554512	-0.003496785	0.002325762	0.00765547	0.008142912	0.001124658	0.003632665	0.003973346	-0.00354518
cg00115348	0.004419699	0.00708489	-0.009356396	0.00022574	0.003531731	-0.001531735	-0.003225827	-0.004065311	0.0094921	-0.004402101	-0.012460394	-0.005818894	-0.001196818	0.000711219	0.005213214	0.000320099	0.001799741	-0.004976872	0.004321031	0.001911341	-0.003959616	0.003651374	-0.002579242	0.002155167	0.001135767	0.003325581	0.002856939	-0.005256603	0.003853559	-0.001629606	0.003302893	0.005008995	0.00479461	-0.002380416	0.005352192	-0.003444522	0.001224637	0.002548364	0.00833851	-0.004779934	0.002434169	-0.001286903	0.006673827	0.004832153	0.001912799	-0.004569225	0.002402926	0.002625358	-0.005851212
cg00116110	0.002399069	-0.004692428	0.001287232	0.010295001	-0.002038204	0.004889364	0.00293534	-0.00546464	-0.006553905	0.000622653	0.003434684	-0.013978428	-0.009929205	0.003867562	0.00110415	0.009613546	0.013459898	-0.010804454	0.000580129	-0.00359042	0.002612255	0.018324246	-0.004713613	0.005188394	-0.007483235	-0.004271845	-0.008682832	0.015836623	-0.001884838	-0.003195338	0.00410662	-0.001446739	-0.001271989	0.001772697	-0.004198296	-0.007185251	0.005553378	0.00453532	0.003224374	0.026224597	0.012847694	-0.003501612	-0.001620646	-0.004609435	-0.006893298	-0.009897637	0.008800987	-0.010060141	-0.01286311
cg00116234	-0.005780913	-0.004745706	-0.007411948	0.001991365	-0.006950672	-0.002291518	0.006753748	-0.004440284	0.003762742	0.001704933	-0.001983842	0.000120429	0.002400329	0.010442489	0.000316739	-0.012779743	-0.000456204	0.000384298	-0.010431152	0.003587003	-0.001248667	-0.005824229	-0.003071515	0.006675193	-0.012531413	0.007873748	-0.00427357	0.002438908	-0.00945664	-0.00241185	-0.003028844	-0.001862651	0.005598081	0.003581862	-0.005488869	0.001603466	-0.000514355	0.002121432	-0.0007629	0.000197158	0.000104392	0.003655584	-0.001675448	-0.008245492	0.008120367	-0.01226225	0.004771175	0.002693907	0.000961944
cg00116289	-0.001769022	0.003398547	-0.006370076	0.003589373	-0.005140727	-0.015627237	0.012740965	-0.007615159	0.000786957	0.009099825	0.000803877	0.010759117	-0.011113151	-0.004712069	0.004748315	0.004174299	0.005581911	-0.006346674	0.004331119	-0.001148814	-0.005530766	0.007404538	0.000203001	-0.006422145	0.005259129	0.000130664	-0.006613101	0.004916658	-0.00843027	-0.009382362	-0.006368412	0.007693086	0.001698581	-0.001736382	0.001689029	0.007340001	-0.003287562	-0.006787955	0.007533813	-0.00340866	-0.004597337	0.002726755	0.004822514	-0.001192993	0.009705791	-0.012798848	0.010453177	0.003709636	-0.003245774
cg00116653	-0.00509019	-0.000263778	-0.006958626	-0.010381105	-0.010993218	0.000590396	-0.003348015	-0.004983761	3.94E-05	-0.00396779	0.005066385	0.00783573	0.000667005	0.005414367	-2.17E-05	0.005174125	-0.007079734	0.005430018	-0.004016915	0.007177186	0.00354486	-0.010448529	-0.006354234	0.010803619	-0.002648953	0.008769229	-0.002559928	-0.007889625	-0.0029756	0.000233407	-0.011348073	-0.005147194	-0.004042123	0.008377771	0.007154567	-0.003245003	-0.003730491	0.005615829	-0.002359195	0.000146282	-0.002417097	-0.013212863	-0.008997643	-0.000257302	-0.002173593	-0.005109976	0.00977421	0.00499272	0.007019212
cg00117744	0.008928988	0.001720205	-0.006646019	0.004412618	-0.003465794	0.001600995	0.0003969	-0.004693338	-0.001899106	-0.008884992	0.001144203	-0.004058059	0.002953179	0.000826397	0.001274606	-0.000216666	-0.002061103	0.000510196	0.001974564	-0.002003441	0.000593081	-0.000819984	0.000835386	-0.001710778	0.005432068	-0.001696569	0.003942991	0.005107126	0.002186471	0.001619996	-0.001781275	0.00063393	-0.00018458	-0.002988949	-0.000335069	-0.004792905	0.007436922	0.00367105	-0.005181996	-0.00175267	-0.000773276	0.001101505	0.001413222	-0.002142416	-7.75E-05	0.001167221	-0.002985847	0.001257114	-0.008326656
cg00117955	0.009974883	0.002157314	0.002920796	-0.002486458	-0.00448674	-0.006311765	0.000842883	3.76E-06	0.003864504	-0.003964761	0.000307523	-0.004757393	-0.001261079	0.006501919	-0.000804375	0.003345265	-0.000918736	-0.004990872	-0.006590725	-0.001867544	-0.000188775	0.003159546	-0.002819438	-0.002576798	0.000674455	0.003882833	-0.001093402	-0.000728036	0.000716772	-0.000519717	0.000194106	0.000876758	-0.004178825	0.003204143	-0.003829347	0.002390983	-0.00083254	-0.004443599	0.000737606	0.000173997	-0.003348346	0.002402834	0.000919439	-0.00573321	0.000234289	0.002911446	-9.96E-05	-0.002640307	0.005018002
cg00119476	0.005072901	3.35E-05	0.000460069	0.011109162	-0.012262853	-0.009562016	0.000424613	-0.006105002	-0.003166899	0.009352971	-0.000155395	-0.002144237	0.002262498	-0.006520946	0.002999105	0.000309844	-0.002160519	-0.007228283	0.005661607	0.007549789	-0.003691827	-0.004313123	0.001268166	0.003582193	0.005931453	0.006095987	-0.01075949	0.004742846	0.0014997	-0.008251669	0.00844438	-0.006757505	0.004083161	0.002288086	0.005019308	-0.005531957	-0.009368652	0.007889973	-0.016462987	-0.001850632	-0.007192205	0.003019525	-0.00142779	-0.010271787	-0.011159016	0.009589638	0.005386333	0.002268335	-0.001697512
cg00120227	0.007421083	0.003245297	-0.006243344	-0.004676948	0.0010658	-0.0062492	0.004562741	-0.002370044	-0.000199375	0.004123302	-0.004259006	-0.004117595	0.005272326	0.006069369	-0.004408645	0.002300305	0.006295257	0.006687582	-0.008333328	-6.12E-05	-0.004274293	0.004824598	0.001527675	0.000197702	-0.00053389	0.00612134	-0.006684984	-0.00082201	0.00031426	0.006086247	0.006932448	0.007832675	-0.007243101	-0.007516652	-0.008798113	0.003745061	-0.000659512	-0.000686692	0.002405264	-0.005174154	-0.00283782	0.008160737	-0.006163123	-0.013888975	-0.002811936	0.00350421	0.005194803	-0.004878097	-0.004888306
cg00122272	0.009161199	0.004121177	-5.36E-05	0.001389807	-0.003337384	-0.002126358	-0.002414468	-0.00114325	0.004352692	-0.008133423	0.000780356	-0.010963741	0.001679038	0.000787521	0.000497702	0.000401782	-0.001904079	-0.000425379	-0.003518758	0.005969779	-0.007297956	-0.000913585	0.011056506	0.002112811	-0.003937303	-0.003376601	0.004035839	0.010276456	-0.001876824	-0.00440718	0.007032081	0.010397039	-0.004050124	0.000629814	0.003610749	0.004496478	0.003287944	-0.003540711	0.01159148	-0.002521157	-0.002112011	0.00593651	0.001065736	-0.009838403	0.001318094	-0.007847567	0.002090161	0.000777876	-0.000898601
cg00122769	0.001488528	-0.001122532	-0.007934773	0.01276322	-0.006943618	0.018124071	0.006934369	-0.003697746	0.000390714	0.006586569	0.004117874	-0.005579948	-0.00073329	-0.004438807	-0.002622496	0.002924388	0.002975659	0.000534905	0.000850242	-0.002712184	-0.002121472	0.010820734	-0.00069984	-0.001303502	-0.000867607	0.003541326	-0.002659461	0.004916692	0.000128469	0.001808303	0.003800649	-0.001855963	-0.006952756	-0.002018191	0.001234709	0.002672163	0.003692969	-0.004474962	0.002745186	0.008137183	0.002810579	-0.002253513	-0.000242618	-0.001526798	0.001181563	0.002492293	0.001690698	0.000989638	-0.007405138
cg00122911	0.00639739	0.000666782	0.002181832	0.002262776	-0.014227135	-0.003478346	0.000634044	0.001383044	0.000927518	-0.009087463	0.000767986	0.00340084	-0.006054648	0.005523692	0.002894305	0.008182993	0.017044955	-0.003779219	-0.001431528	0.000627646	-0.003751069	-0.009701368	-0.010160563	0.003678	-0.004749944	0.001073881	0.001286764	-0.001132432	-0.003101412	4.20E-05	-0.004283418	0.010229699	-0.005906147	0.01372389	0.005086599	0.010375856	-0.019298165	-0.002885323	-0.002678859	0.007354059	0.005030899	-0.013850646	-0.003606465	-0.0036311	-0.006168873	0.007323934	-0.009483283	-0.007694004	-0.001176684
cg00124810	0.005046179	-0.002575812	-0.002567756	0.009318746	-0.003977843	-0.000981854	-0.001532755	-0.002902905	0.000160271	0.002562341	0.013362776	0.002773037	-0.021598954	-0.005204144	-0.000683913	0.001691931	0.012069055	-0.006692268	-0.006632808	-0.00815006	0.016747203	0.004350486	0.001070274	0.00060072	0.015520168	0.001760455	-0.005999433	-0.006833443	-0.000535113	-0.00703031	0.005026174	0.003891194	0.003326669	0.000514409	0.009984475	0.009340413	-0.00177177	0.016013436	-0.011745064	-0.001019684	-0.00510463	-0.002106752	-0.010885678	-0.003654441	-0.00162017	-0.001197182	0.010154248	0.001311049	0.003238132
cg00126993	0.007546645	0.000271996	0.000946526	0.002467303	-0.003139772	0.007243959	0.003090186	-0.001784155	-0.000418137	0.001336399	0.004903309	0.003349467	-0.011811443	0.007239703	0.0032828	-0.011159713	0.011755057	0.011566625	0.007846151	-0.018071956	0.000290721	-0.009405911	0.014371618	-0.011087101	-0.005372344	0.004870723	0.004098031	-0.004819951	-0.003467997	-0.004239345	-0.000666467	-0.009899715	0.011608253	-0.000447695	0.01177009	0.00498175	0.00357352	-0.002699336	0.000707673	-0.004604338	-0.000435551	-4.42E-06	-0.005548429	0.002963151	0.005560037	0.002722687	-0.000243199	0.002063864	-0.000744202
cg00127523	0.004787779	0.00292623	-0.008411759	0.007186746	0.009823252	-0.000205613	0.004733578	0.004950188	0.003742489	0.010346148	0.000648583	-0.003608915	-0.005049658	-0.00125829	0.002873371	-0.005020789	-0.00944111	0.00691235	9.57E-05	-0.003742716	0.000930278	-0.007388134	-0.001018853	0.000852005	0.001559943	-0.002776113	0.003907426	0.006213173	-0.009849115	-0.0013203	0.003991486	0.000704361	0.002229822	0.000214103	0.001723513	0.001221078	-0.010266661	0.004626027	-0.005630738	0.004404055	0.002124134	0.003432895	-0.01093259	-0.002714022	-0.009300945	-0.001273462	0.005757368	-0.002917129	-0.011580158
cg00130134	-0.000394671	-0.011309813	-0.003885148	-0.002209548	0.005373972	0.008945162	0.007987924	-0.005825742	-0.005527589	0.001286632	-0.002009544	0.001271279	0.009304483	0.013573562	-0.000168961	0.004696771	0.008999872	0.00045758	-0.006524382	-0.003345816	0.004281732	0.005764008	0.007154457	-0.002912826	0.000274267	-0.003655388	-0.000521652	-0.004745639	0.008536417	0.00853324	-0.006100433	-0.004239586	0.006932764	0.002522098	0.005218739	0.003297013	0.003171527	-0.007023163	0.009133001	0.002896088	0.004100892	-0.002918981	-0.00126246	0.002283396	0.000681501	0.000463863	0.002546344	0.001815517	0.000641173
cg00130771	0.003969855	-0.003253707	-0.005668535	0.012355861	0.000399238	-0.001953404	-0.008499588	0.005163418	-0.011869181	0.009700892	0.004645103	0.006074991	0.010099109	-0.006937621	0.007522516	-0.015888638	-0.009366294	-0.000689595	0.007571409	0.00079118	0.000765561	-0.009528872	0.003743997	-0.003170875	-0.005497841	-0.003188353	0.000529653	-0.005117113	-0.001408872	0.011590637	0.005404951	0.000118246	1.13E-05	-0.00264202	-0.0041002	-0.000143268	-0.002805259	0.001912761	-0.002160686	-0.002004659	0.003671748	-0.009727706	-0.003516054	0.006965067	0.000422772	-0.001577287	-0.004051001	-0.000484082	-0.001240033
cg00131490	0.007969738	-0.000540361	0.003596993	-0.003883275	-0.003329169	0.002780673	-0.003926986	0.007939886	-0.002435306	0.004062611	0.012455998	0.003730467	-0.009971367	-0.000456753	0.003180342	0.001290742	0.001513961	-0.009693831	-0.009838188	-0.016928393	-0.004191279	0.001301395	0.00054519	0.005442974	0.001546054	0.001344434	-0.007235533	-0.006143419	-0.005076102	0.000654926	-0.005509038	0.005056256	0.004576157	-0.009680791	-0.001134267	0.002702263	-0.004622008	0.004266649	-0.004531568	-0.000773032	0.006083095	0.004747244	-0.003476396	0.002080877	-0.004234507	-0.007915962	0.00253592	-0.014350499	0.004644427
cg00133237	0.000200125	-0.00305346	-0.00112799	0.00671163	-0.009772589	-0.007375255	0.007088401	-0.000345036	0.005494966	-0.000339546	0.005784258	0.000829282	-0.017063568	-0.010945379	-0.004380589	0.013812134	0.011189068	-0.011018656	-0.007042446	-0.000645301	-0.004482688	0.002852614	-0.003565407	0.015152263	0.005907361	-0.004197601	0.011790339	0.007362267	0.008480755	-0.014116614	-0.0028902	0.014108924	0.008629835	0.005849325	0.006313607	0.002491445	-0.006627075	-0.000755966	-0.005778203	0.002365868	-0.010309394	0.003959359	0.002758838	-0.013999925	-0.012461115	0.004122473	-0.00602	0.006031497	0.011084856
cg00133606	-0.004504881	-0.001015006	-0.00972726	0.011547445	-0.000925332	-0.002555783	-0.001003315	-0.005435972	0.000894211	0.000131178	-0.004402854	0.006100125	-0.002098696	0.001620805	0.005660276	0.003614821	-0.007609047	0.005232895	0.00281095	-0.002005171	0.008620657	-0.001254405	-0.000885464	-0.002566414	0.008280331	-0.004178866	-0.001475927	-0.011887606	-0.002990783	0.00163669	-0.002054444	0.006944913	-0.010624626	-0.001289088	0.005922265	0.002429377	0.00028773	0.000959291	-0.001576156	-0.003457462	0.007804565	0.003685469	0.008710534	-0.002132917	-0.003197825	-0.011178435	0.007002821	0.009300726	-0.001777008
cg00134217	0.009684654	-0.000499669	0.001850077	-0.004610658	0.004182416	0.002107641	0.00637057	0.000230403	0.00212199	0.003409882	-0.003061626	-0.000329069	-0.002901572	0.003455702	0.004984013	0.002897577	0.003571184	0.001557361	-0.000831652	-0.001571633	-0.000295028	-0.001445361	-0.002149701	0.00313368	0.006518869	0.008247285	0.000738234	0.000708809	0.006585005	-0.002970534	-0.006782305	0.00026897	-0.004651612	0.003893588	-0.004591835	0.002619238	-0.012798426	0.003135951	0.007974534	-0.005693975	0.002510278	0.003993464	0.004185874	6.94E-06	-0.004364915	-0.008997859	-0.007106055	-0.005218221	0.004989959
cg00134706	0.005412212	-0.006990893	-0.003735131	-0.001059307	-0.00102039	0.001425365	-0.000421053	-0.011407221	-0.00150867	0.002146117	-0.005111063	-0.000579791	-0.000511964	0.008341352	-0.013200104	-0.0023941	-0.00449934	-0.004438184	-0.002963779	0.000827552	-0.004966869	0.0065059	-0.006540766	-0.005909314	-0.002991369	-0.004454647	-0.0018561	0.010321405	0.00069149	0.002979238	0.002979301	-0.008749275	-0.009824463	0.010091821	0.008799832	0.000993431	-0.002620594	-0.009322657	-0.002048188	-0.012803554	0.006182869	-0.005047741	-0.006189722	-0.005681508	-0.012516738	-0.000943309	0.009355156	0.004029525	-0.012171344
cg00138195	-0.005138805	-0.000877616	-0.008070477	-0.008198193	0.000467451	-0.007212684	0.002959125	0.007669136	5.54E-06	-0.004847476	0.009455605	-0.00260561	-0.002433399	0.002083136	-0.003585381	0.002813925	0.005709753	0.003380957	0.009493173	-0.00366397	-8.98E-05	0.006625778	-6.48E-05	-0.004261141	-0.017047951	-0.000746227	-0.000903652	-0.001176793	0.004815336	-0.005078011	0.008666036	-0.006832108	-0.003089543	-0.000543414	0.013593399	0.001685107	-0.003507334	0.008480284	-0.007810436	-0.003010467	0.004381803	-0.001931517	-0.001145172	0.00505423	-0.010493596	-0.018988676	0.001430951	0.001853098	-0.001891576
cg00140840	-0.000418076	0.004594996	-0.00502394	0.01151896	-0.008041399	0.01088849	0.001122474	0.001412937	0.009842334	0.000482677	-0.003009174	-0.009163966	0.007591518	-0.004844856	-0.000940535	-0.012373197	0.004468425	-0.004180761	0.003112767	0.007908977	-0.011953153	0.004796394	0.008318051	-0.007090735	-0.002352348	0.000692128	-0.008369813	-0.012887635	0.008789467	-0.003324314	-0.005873451	-0.014140141	-0.000107052	-0.005064348	0.009486864	0.000963803	0.000839182	-0.006605081	-0.005175692	-0.008769818	0.005597904	-0.006595043	-0.002645078	-0.002047838	0.00903532	0.004620176	0.003077973	-0.006471163	0.009739378
cg00141625	0.009595993	0.004586238	-0.003582308	0.000691547	-0.001484535	-0.000140293	0.005338958	-0.006892862	0.002714418	0.002464679	-0.002170384	-0.002421049	0.001133239	0.004809671	-0.002122329	-0.00053367	0.001393684	-0.00126645	-0.0033828	7.08E-05	0.001742647	-0.004284691	-0.002406007	-0.002439234	0.002204528	-0.001617376	-0.004144105	-0.00225615	-0.003686953	0.004632746	-0.0002573	-0.001493618	-0.002830185	-0.005228536	-0.001933267	0.001385237	0.001725619	0.00368724	0.004646694	0.001637068	-0.009190128	-0.003727518	0.003741506	-0.00454999	0.003839911	-0.000571973	-0.00674793	0.001223753	-0.008450222
cg00143077	-0.003335568	0.005983893	-0.003294323	0.006316471	-0.004780659	-0.006274689	0.007639539	-0.008992695	-0.00087314	-0.008976984	0.002408416	-0.005365135	0.001244714	0.0061504	-0.003804527	-0.005222421	-0.007479028	-0.003614658	0.003993338	0.004951745	-0.008736913	-0.004925626	0.005988361	-0.020638181	-7.75E-05	0.002650079	-0.003749407	-0.005287908	-0.001639802	-0.011095881	0.010522932	-0.017188189	0.008783863	0.001146066	-0.002524164	0.001642208	-0.002304831	-0.007837699	-0.002480833	-0.011392314	0.002036422	0.00240458	0.003576292	-0.011051167	0.004579083	-0.005768741	0.001916084	-0.000657373	-0.016642942
cg00143792	0.00398672	0.003635844	-0.006822235	0.000586415	0.003922017	0.005440186	-0.00658186	-0.016625254	0.006485396	7.67E-05	-0.013221638	-0.008085724	0.000475561	-0.004062436	0.004021112	-0.008766489	0.000771356	-0.004017192	0.000402867	0.001358531	-0.00079989	-0.000927735	-0.008889635	0.010096254	-0.00114506	0.011551594	-0.003753647	-0.007449805	-0.00863059	0.002006253	-1.60E-06	0.006132743	-0.00940306	0.001654117	-0.004030025	-0.00055276	-0.00598185	0.009772278	6.16E-05	0.002282885	0.009403817	0.005650605	0.002260569	0.005245495	-0.002791365	0.010778362	0.002054455	-0.003850787	0.006135162
cg00145315	0.000864805	0.002352337	-0.0073747	0.009399619	-0.002347098	0.003326274	0.002863413	0.017399745	0.003321934	0.001462959	-0.00150407	0.001672109	0.006230301	0.007524341	0.014551794	-0.005230863	-0.003977493	-0.004167111	0.000512573	0.001718189	0.007320546	-0.003402534	0.008139137	0.009775867	0.000518387	-0.001284598	0.003461356	-0.008545393	-0.005042399	0.006943736	-0.005995721	0.002814735	0.002181267	-0.010784396	-0.000108704	0.009417692	-0.003115569	-0.0115773	-0.001449299	-0.006326175	0.001380479	-0.000338827	0.006903016	0.004314263	-0.001920451	0.007412211	-8.28E-06	0.014982992	-0.015371705
cg00146111	0.003445909	-0.002232212	-0.002889119	0.005352837	0.003262248	-0.001152157	-0.001918185	-0.003121583	0.001163252	-0.005447775	0.000959607	-0.004816216	0.002281521	0.007027127	-0.009413916	-0.013899965	-0.010777445	0.0029345	-0.026685732	0.011824218	-0.016525335	0.001262441	-0.001789501	-0.006376932	-0.006844853	-0.000360099	-0.007785202	0.004495541	-0.018608324	0.016493289	0.012959168	0.009817796	0.015559682	-0.002216141	0.000173854	-0.003673795	0.006232417	0.011473609	-0.000597983	0.017686706	0.003020653	-0.000296223	0.00627292	-0.002213495	0.005936922	0.004490931	-0.007524487	-0.005571608	-0.004854314
cg00146174	0.000199016	-0.01270133	0.000323336	-0.002712797	0.005490536	-0.006968751	0.004900851	0.009869609	-0.001006836	0.010264527	0.001385285	0.004885823	-0.003855462	0.004516293	-0.00333643	0.002615032	-0.005718219	-0.0016565	-0.003090365	0.000703765	0.001785403	-0.005117874	-0.003835595	0.003950365	0.000855953	-0.005033856	-0.000559889	0.005021617	0.006429248	-0.001449598	0.001290594	0.00120139	-0.001520819	-0.001737847	-0.001058575	-0.004006815	-0.005464719	0.007994678	0.001086173	0.00173895	0.001072767	-0.000736167	-0.002278479	0.000757637	-0.004878501	-0.002093926	0.002815065	0.003502926	-0.005036277
cg00146253	0.009254359	0.000905008	0.00333452	0.000957124	0.002406404	0.009371351	0.004760989	0.004381646	0.004210137	-0.003523486	0.004163086	-0.003836878	-0.002620683	0.000887154	0.003465058	-0.00518037	0.002259226	0.004654472	0.005408583	-0.00020987	-0.000901284	-0.004436974	0.004001355	0.007585784	-0.005417657	0.007320286	-0.000843742	-0.006632327	-0.001298588	0.005345255	-0.004075434	0.000722436	0.000472501	-0.001787951	0.005099459	-0.00715454	-0.003347438	-0.000947971	0.005172632	0.005191551	-0.00354427	0.00040697	0.001068444	0.005704444	0.007479459	-0.006828988	0.009439246	-0.002349007	0.003858595
cg00146676	-0.004180341	-0.00226187	-0.008246637	-0.005563676	-0.008041522	-0.004827674	-0.002308997	0.005670862	-0.000233488	-0.001624833	-0.001684674	0.00216706	0.007690657	0.013768898	-0.011326675	-0.01537357	-0.007078284	0.00469084	0.001897464	-0.006419717	-0.002162162	0.006350505	-0.00674282	-0.00244883	-0.005117485	-0.006685524	0.007869398	-7.02E-05	-0.001392687	0.000107101	0.012867484	0.015895192	-0.006449449	-0.002366679	-8.37E-05	-0.013064143	-0.003695837	0.003920151	-0.00155859	-0.003342117	0.003744639	0.000842654	0.004760349	0.00268164	-0.010278288	-0.000868709	0.001656608	-0.005127525	0.005956809
cg00147440	0.004106198	0.001397095	-0.001676073	0.003002296	-0.006228786	-0.003380177	0.012717863	-1.21E-05	0.002648924	-0.004761261	0.003504689	-0.001952742	0.001575641	-0.001532767	-0.000785694	0.010172443	-0.002659138	0.008655649	-0.002258233	-0.007201336	-0.002535859	0.007402414	-0.011040459	0.002418605	-0.012650648	-0.013430118	-0.001978751	-0.007118048	0.019048276	0.006181345	0.008343305	0.004503195	-0.003871562	-0.008110662	0.00170822	0.015753004	-0.002503476	9.53E-05	-0.010152318	0.000921509	-0.004087661	0.009190183	0.001621188	-0.001959771	-0.008320628	-0.008976873	0.010725913	0.007458514	0.01401089
cg00149071	0.001803387	0.007432075	-0.008355819	0.006895817	-0.006993668	0.006417579	0.004960264	0.012097442	0.00408487	0.006899942	0.007742556	0.001970503	0.011871061	-0.008240919	0.000846912	-0.002601553	-0.00493265	-0.00526062	0.000680465	-0.00402798	0.000740928	0.001664822	0.001466833	0.003061943	-0.00492177	0.005360582	-0.002450665	0.000599716	-0.003791825	-0.000602585	-0.000448197	-0.000622968	0.002082445	-0.002562697	0.005765494	0.006223409	-0.003609413	-0.001512985	0.000990607	0.003368619	-0.004563267	-0.002964823	-0.003350281	-0.000244468	-0.001084527	0.001768582	0.004373555	0.003540547	9.12E-05
cg00152260	-0.000363808	-0.005154237	-0.006602591	-0.003506515	-0.005029617	0.009006842	0.006125746	-0.005768351	-0.001497069	-0.0043234	0.008432752	0.005209437	-0.002619817	0.002687955	0.012867388	-0.00940835	0.001668364	-0.00747183	0.005594491	0.001352572	0.013560043	0.009210352	-0.010048493	-0.000243197	0.013723374	-0.005103831	-0.007418481	0.000839704	3.93E-05	-0.002547391	0.004988949	-0.00027473	0.001609351	0.002205326	0.004216157	0.003292289	0.010032485	-0.004156234	-0.002673973	0.004141453	0.004757541	-0.004004655	-0.007503398	0.009975805	-0.005753935	-0.012642796	0.010052068	-0.010028132	0.006259358
cg00152482	0.009686322	0.001084442	0.001531955	0.000696642	-0.00149563	-0.000663244	0.008137266	0.004536368	-0.000121153	-0.002314499	-0.003578804	0.009630778	0.002209704	0.011139946	0.000848943	-0.000452306	0.006289602	-0.005878376	-0.007566537	-0.003357986	0.00395678	0.000308608	-0.004358081	0.001242422	-0.000773289	0.004627711	0.001276609	-0.001007225	-0.000461892	-0.005326419	0.00654151	-0.000209026	-0.001054002	-0.000267019	0.007189569	-0.006753137	0.004818616	0.001931044	0.004639267	-0.004178714	0.001771746	-0.001105341	0.001825279	-0.005036741	-0.006846344	0.004028486	-0.005712872	-0.004530188	0.005216333
cg00153046	0.005083212	-0.001797125	-0.008116854	0.00459549	0.001580206	0.001054351	0.000294553	-0.004790734	0.000379786	0.002694771	-0.006154516	-0.0142613	-0.00322027	-0.00656732	0.002915023	0.007919773	0.001302185	-0.004042015	-0.002275045	0.004770883	0.005714809	-0.002698374	-0.001736154	0.006791037	-0.00415824	-0.007675671	0.008776384	0.008483711	-0.004226041	-0.000456727	0.002650043	0.012629961	0.006115769	-0.001664352	-0.003805129	-0.002474299	-0.002462538	-0.004443463	-0.010149922	0.008991291	-0.004066549	0.002709459	0.00440474	0.00864218	-0.000283406	-0.009788592	0.003605378	-0.001186794	0.012645289
cg00153387	0.009055251	0.000697801	0.002802296	-0.003508764	-0.007902324	-0.002724509	-0.000867337	5.05E-05	0.000483059	0.002044295	0.004903119	-0.007890446	0.00315149	0.005884205	-0.003395471	0.003781728	-0.002634541	-0.001577738	-0.004731734	0.007739526	-0.001612457	-0.006084789	0.011946864	-0.014267408	-0.008749705	-0.008269058	0.007327363	-0.001669475	0.002911799	-0.002855859	0.000224072	-0.001749308	0.003930332	0.001050283	0.003875117	-0.001766671	-0.006753045	0.003608038	-0.005964353	-0.000708711	0.002556584	0.005524312	-0.000341841	0.002202548	-0.001620929	-0.007904702	-0.004540341	-0.003077497	0.002550339
cg00154486	-0.001790466	-0.002730463	-0.011884901	-3.24E-05	-0.004447755	0.004958641	-0.002372524	-0.001157939	0.006896186	-0.000150043	0.002423698	9.14E-05	-0.002285258	0.000726916	0.00749579	0.001340455	0.001814309	0.00756815	0.011333466	-0.001718925	0.017320619	0.000491751	0.000486169	-0.005065198	0.010804768	0.005114703	-0.014760743	0.002889418	0.009990833	-0.002006636	0.010756148	-0.005774695	0.004302122	0.000117416	-0.00297175	0.002899148	0.011735882	4.08E-05	0.003431928	-0.000832807	-0.010963981	-0.003422225	-0.00400643	-0.008135361	-0.0099522	0.004305742	0.003053029	0.010824755	-0.008656885
cg00156720	0.007844937	0.001435354	0.003146295	-0.002739864	-0.002001124	-0.002373082	0.005526857	0.003865027	-0.001948564	0.001293037	0.005599659	-0.008725014	0.001160456	-0.011433567	-0.00122051	-0.000208111	0.010034837	0.000831913	0.000191899	-0.005374774	0.002553264	-0.006224702	-0.011097968	0.021360605	-0.003575017	-0.007446881	0.007607515	0.014814327	-0.004061363	0.014222461	-0.001422756	0.004538417	0.005902087	0.007263528	0.002573414	0.000927159	0.003593494	-0.015575224	0.000675487	-0.000978658	0.009408069	-0.003792478	-0.000844677	0.001297189	-0.011208843	0.003225784	-0.006722863	-0.012136715	-0.001311729
cg00156769	0.008284001	-0.00274959	0.002642831	-0.002923885	-0.00544315	-0.00504861	-0.002673872	-0.003215531	0.002559485	0.003997519	0.013096146	-0.015777652	0.00912699	-0.004465871	0.003161773	0.005366631	0.003231605	-0.001918786	-0.006504107	-0.002986418	-0.000718338	-0.000659576	0.00102052	-0.004427279	0.004175691	0.003536533	-0.00960793	-0.00032439	0.00505564	-0.00046775	0.001237042	-0.000842552	0.000298967	-0.002882659	0.007034899	-0.000708815	-0.000670751	0.000912093	-0.009132822	0.003280221	0.003396207	0.009529624	0.004594366	-0.004281173	-0.00116571	0.000717276	0.000863965	0.005708425	0.007785635
cg00157812	0.009849335	0.000338748	0.002316779	0.00307323	-0.002895239	-0.00344885	0.002680358	0.00183554	-0.005305375	-0.000129472	0.007017349	0.000346684	0.006035844	-0.003022522	-0.004317841	-0.012542366	0.002138516	-0.004055661	0.003282285	0.004346257	-0.002138352	0.00434332	-0.003565471	-3.30E-05	0.002988699	0.002342636	0.000533928	0.001767857	-0.003194018	0.002705927	0.002566272	0.000500991	0.00279494	0.00497076	0.000144011	-0.001845704	-0.000292653	0.001779751	-0.002998136	-0.00028174	-0.000866346	-0.00278109	0.006309121	-0.001773065	0.003860827	-0.002810147	0.001088472	0.004544684	0.002050406
cg00158333	-0.002522042	0.003599057	-0.009649568	-0.003618098	-0.002307987	0.003809983	-0.000762031	0.008964657	0.008159051	-0.00475124	0.008712568	-0.013237344	-0.001413523	-0.001303452	-0.002502792	-0.001520492	0.006438993	-0.00324211	0.0046612	0.005311372	0.003313209	-0.000439557	-0.005135808	0.001193678	0.005592449	0.004852658	0.011227037	0.013332075	0.005350327	-0.00082683	0.006184872	-0.000462338	-0.001778774	-0.000657287	-0.003726733	0.005769739	0.001786086	-0.002065663	0.010155059	0.00392225	0.007285989	-0.021552285	-0.00049889	0.015052326	0.002068886	-0.010392617	0.004868564	-0.003282963	-0.007592834
cg00159476	0.009805949	-0.000436498	0.005728414	-0.000694217	-0.005052526	0.00102643	0.001643897	0.001161838	0.004546455	0.004501411	0.004032897	0.005124144	0.000461347	-0.002366067	-0.003263839	-0.001951871	-0.001239127	0.003426405	0.00193864	-0.002576896	4.56E-05	0.004254948	-0.000808595	-0.00426796	-0.000744215	-0.004336383	0.001255187	-0.001073358	-0.000637739	0.003648826	0.001614769	-0.002234232	-0.003878194	-0.001923213	-0.001117245	-0.001667732	-0.003846261	0.000168601	0.001070093	-0.000916846	-2.64E-05	-0.000526249	0.003928545	0.002767423	0.001175612	-0.002222177	-0.005317376	-0.004690982	-0.004025648
cg00160892	-0.00561978	-0.002338834	-0.012197907	-0.00075442	0.001100918	-0.001119902	0.001378954	0.000539626	0.002229375	-0.003364599	0.002772936	-0.005076654	-0.000837962	8.32E-05	-0.001806531	0.004873037	-0.001312317	-0.000298777	0.003376014	-0.0007217	-0.00024981	0.001381928	-0.003674214	-0.007975477	0.005876822	-0.005476983	-0.003771845	0.001327155	-0.003603003	0.001878013	-0.006577328	-0.00048388	0.003022496	0.001163639	-0.000226867	0.003384455	-0.001098118	-0.003989572	0.002899731	0.000333836	0.00420189	-0.002446214	-5.14E-05	-0.001697768	0.002333761	-0.005488161	-0.00583882	0.00441524	-0.004433299
cg00162326	0.006345389	0.001677715	-0.006094806	0.003978553	0.000121903	0.002949867	-0.005002472	-0.00153073	-0.004553883	0.00415115	0.00199468	0.005965027	-0.009027099	-0.006210011	0.005161926	-0.000593363	0.000364066	0.001587402	0.002858121	0.004985624	-0.011379672	-0.003845831	-0.002551651	0.006888875	-0.004201007	0.00197466	0.007399641	0.00422516	0.005571573	0.002801756	-0.000732741	-0.000838599	0.005999876	-0.005046171	0.013995894	-0.001584191	-0.008055691	0.006684439	0.010391323	0.000147	0.000540134	0.013855145	-0.001873573	-0.01610225	-0.004756372	0.018095274	0.002951413	0.003357811	-0.003288056
cg00162625	0.010231665	0.001090625	0.002991384	-0.003378776	0.000106001	-0.002626083	0.00108221	0.002012104	0.001702335	0.000321972	0.003954678	-0.005221642	0.001819672	0.001370974	0.005503318	0.004764613	-0.000518712	0.00043311	0.003445488	-0.006064736	-0.001005518	-0.001514256	0.000217768	-0.00311423	0.003034663	0.002663337	-0.000891884	-0.003251493	0.006330592	0.00609354	0.00033319	0.001442538	0.004748047	-0.000845108	-0.001593779	0.007657708	0.004196758	0.002511395	-0.001744194	0.000562004	0.002717914	0.001167428	0.001796483	0.00955752	0.00310578	-0.001927319	-0.000286073	0.00610954	0.003278615
cg00164295	0.001925264	0.003269812	0.00065423	-0.003022079	0.008710462	-0.007870528	0.006975862	-0.009653869	-0.003840143	0.005840759	0.003390701	-0.011535847	-0.0110889	0.003772212	0.006731434	-0.000216383	0.013035007	0.014740705	-0.007691489	0.006166801	-0.010458151	-0.004912871	-0.006103654	-0.009854541	-0.005726012	0.004308158	-0.002012819	0.017616637	0.006368765	-0.009757265	-0.003511027	0.013608064	-0.003610647	0.014361185	0.01098594	-0.002212706	0.007586845	0.002751957	-0.013968132	-0.016643874	-0.007871119	0.00030441	0.003657754	0.003932503	0.002450356	0.006179757	-0.008169586	0.002881408	-0.001280013
cg00166579	-0.002925989	-0.000207012	0.004840977	0.003103908	0.001878983	-0.009648192	0.009540937	0.013226855	-0.000520099	-0.01250347	-0.009353897	-0.004784635	-0.002033847	-0.01855839	-0.007147643	-0.001631658	-0.002713384	0.006533498	0.001585629	0.004119495	4.74E-05	-0.010879386	-0.000843907	0.004025905	-0.006604675	0.007694224	-0.003318453	0.006611176	0.002170829	-0.000109045	0.002671418	0.008021062	-0.01226769	0.008777749	0.003006815	-0.015337488	-0.014662644	0.001371397	-0.007303661	-0.010430441	-0.000132959	-0.011888948	-0.004743068	-0.01299204	-0.001699174	-0.008637846	0.009446712	0.001594845	0.00489602
cg00166917	0.002411191	-0.010464771	-0.005893193	0.000725947	0.000749912	0.000461341	0.002525093	-7.19E-05	-0.000509736	0.014694403	0.00316257	0.000845234	0.001620427	-0.002377106	-0.00615423	-0.006781182	0.005119723	-3.62E-05	0.003804629	0.009320376	1.61E-05	-0.007227727	-0.005599143	-0.002208578	0.00278274	0.005627862	0.005064436	0.005877533	-0.002981595	0.009402961	-0.007592154	0.005199549	-0.006349146	6.44E-05	0.002521599	0.010614672	-0.000672839	0.004143369	0.012644877	-0.001906254	0.005190897	0.006546383	-0.011552601	-0.010478021	-0.000743443	0.002467808	0.004996489	-0.000917915	0.005870837
cg00167250	0.00941702	0.002433345	-0.00076381	-0.002398691	-0.005509285	-0.008489024	0.003890345	-0.002920267	0.005143837	0.006576426	0.000354824	-0.004181932	0.008948502	-0.00039359	-0.000764953	0.003087368	2.71E-05	0.000367641	-0.001647118	0.001733257	-0.000328356	-0.002645216	0.002366907	0.001398765	-0.002609595	-0.004847741	-0.00044194	-0.000583993	0.004856363	-0.004561804	0.00312233	-0.006517706	0.004725755	-0.00326259	0.010216681	-0.00021627	0.005998815	-0.003340155	0.000874656	-0.003875999	0.006936484	-0.000340006	-0.005459264	-0.007443377	0.002376463	-0.002995947	-0.00405553	-0.006684778	0.004408639
cg00167491	-0.002887078	-0.001089574	-0.00032708	-0.002244658	-0.001449992	-0.003051004	-0.002823471	0.007250941	-0.010297347	0.002478777	-0.010355856	-0.012400159	0.00678766	-5.99E-05	0.002187075	0.0018235	-0.002714792	-0.027101757	-0.005121322	-0.001551906	-0.001980925	-0.007966713	0.001318131	0.013632245	-0.010934663	0.005641997	0.007133869	-0.015883753	0.008174252	-0.007874746	0.000671183	-0.016314747	-0.006485362	-0.006636459	0.015318929	0.002930782	-0.014763689	0.016802937	0.009836256	-0.005194474	0.015522582	0.003521053	-0.000937236	0.001247999	-0.004286204	0.023833359	-0.000728168	0.015796828	0.008307601
cg00167853	0.010139606	-0.000555728	0.002187129	0.001900808	-0.004764637	-0.002149719	-0.001347872	0.003036134	2.23E-05	-0.000833963	0.006980717	-0.010036266	0.000741131	0.001066878	0.002573058	-0.003554886	-0.00055371	-0.000820225	0.000479423	-0.005776897	0.00013125	-0.002330374	0.003226898	-0.001233093	0.002592624	-0.001131348	-0.004623706	-0.002248532	0.001825369	0.001598478	0.000483038	-0.007384944	0.004393058	0.002586599	0.00167997	-0.001292975	-0.003589416	-0.002196905	-0.007524109	-0.002964656	-0.008938844	0.004490233	-0.002020749	-0.000374886	-0.005195919	-0.00109913	-0.003759916	0.003860302	0.003324848
cg00168042	-0.002751651	-0.005787561	0.00613664	-0.003764731	0.006262727	-0.00540941	0.008926184	0.002254813	-0.002647388	0.009382966	0.003639599	-0.004005471	-0.001300319	0.010709011	0.009318118	-0.004919079	0.012222233	-0.003929199	-0.002657181	0.00102691	-0.001190285	0.019867813	0.003915173	0.007335764	-0.014226952	-0.013138215	-0.007594756	-0.003807425	0.002705051	0.013794187	0.003907612	-0.005350701	-0.009832484	-0.008522789	0.002596924	0.007755959	-0.00150682	-0.009079436	-0.004867944	-0.001213856	0.013328242	-0.004784765	0.006109821	-0.002348645	-0.000856224	-0.00677173	0.006598955	-0.00194029	0.000414713
cg00168721	0.008390056	0.003360634	-0.007354732	0.002477698	0.004570347	-0.005323809	0.000413631	0.001620494	-0.002519917	0.000464599	-0.001338862	-0.008365897	0.001306994	0.001214068	0.003711193	0.00246232	0.003118441	0.003743777	0.000833382	0.001419644	-0.004059895	-0.005049403	0.002905267	-0.007236816	-0.000680069	0.005057907	0.00454405	0.00192339	-0.003209969	0.003721219	0.002246228	0.002249707	0.001860472	-0.008587505	0.001942876	0.003999529	-0.005136851	0.001890312	0.005107065	0.000129992	0.002679684	-0.003871089	-0.001982808	-0.002224521	0.002951402	-5.82E-05	0.004496968	-0.007518831	-0.000503974
cg00169860	0.003607213	-0.013028338	-0.000454283	9.57E-06	0.00104888	0.006234123	-0.001919129	0.004184881	-0.004465652	-0.008204335	0.00279518	0.002450966	0.000762073	-0.003226477	0.00486903	-0.001282727	0.007090684	-0.000572755	0.002871815	0.000328973	-0.005841982	-0.001785023	0.001366521	-0.000620825	-0.003680557	-0.000279102	-0.000370622	-0.0041428	0.000405783	0.000509172	-0.003806747	-0.001884268	0.000323329	-0.004477536	0.000520233	0.00211758	-0.004197492	-0.004365263	0.002555499	0.002562992	-0.004947076	-0.001791845	0.003638397	0.002521705	-0.001687815	-0.000522168	0.002104568	0.001612074	0.00181148
cg00174373	0.000542193	-0.000581571	0.002608428	-0.000135211	-0.004595256	-0.011664381	0.006529382	0.015525335	-0.002056713	-0.001205464	-0.013480142	-0.001980197	-0.000219994	-0.021176001	-0.002887564	-0.005856925	-0.013526075	0.000862828	0.011926208	0.006306013	0.002646918	-0.015765265	0.006907534	0.005374587	0.003909604	0.001915261	-0.00288464	0.002724282	0.001538902	-0.001421823	0.002522027	0.009770842	-0.013603652	-0.010173581	-0.011944238	0.005983424	0.005538001	0.012101712	0.003436163	-0.000137982	-0.006820848	0.0095879	-0.012140291	0.006350834	-0.000443433	0.003603889	-0.010395125	-0.005337773	-0.002324772
cg00175324	0.006291014	0.004410584	-0.010797296	0.002804725	0.004837138	-0.002066698	-0.001851699	0.000540687	-0.003154267	-0.00380583	-0.003226272	0.002868463	-3.38E-05	0.002263089	0.00780339	-0.000641288	-0.003285277	-0.003594702	0.004557597	0.000518499	-0.00166711	-0.000427476	-0.001015468	0.0023336	-0.002290155	0.000544531	-0.003491096	-0.000503986	-0.001132249	0.001780182	0.00053284	-0.006376712	0.000854685	0.000318404	-0.000167605	-0.004195081	0.004814327	0.00595911	0.000974061	0.001411635	-0.004008688	-0.004245562	0.003013526	-0.002412119	-0.001869934	0.00161614	-0.004705389	0.001260984	-0.004157576
cg00176482	0.002590228	0.002843374	-0.008809429	0.010604103	-0.004241016	-0.006894944	0.000252909	-0.000564738	-1.69E-05	-0.011196437	0.003454273	0.009369507	-0.009742423	0.004686936	0.008378423	0.004887015	-0.008890425	-0.015009725	-0.001303046	-0.004445675	-0.00487556	-0.00323789	0.00435188	0.002133954	0.001174854	-9.11E-05	-0.004441836	-0.00591741	-0.007930782	-0.000652348	0.006265982	-0.002259732	-0.007401606	0.002123416	0.005679351	-0.002472327	-0.003805686	0.001556278	-0.006274832	0.005839778	-0.005951052	0.003010595	-0.003374112	0.00596738	0.005305416	-0.001619433	0.000361344	-0.001359364	0.00814299
cg00178703	0.00106217	-0.011212759	0.00079547	-0.001664576	0.003216117	-0.000964855	-0.006231035	-0.004614168	-0.00975474	0.002360294	0.006006923	0.001004293	0.001038229	-0.002092288	0.016644398	-0.002487146	0.004324976	-0.001552002	0.001313845	0.002224992	0.00209798	-0.001464416	-0.002547402	0.001415954	-0.005231912	0.000400166	0.003646182	-0.003487766	0.003728616	0.00343435	-0.000849016	-0.003588222	0.003912369	-0.001359258	-0.000432284	0.011300985	-0.007709067	-0.005369525	0.008276623	-0.006112474	0.010871082	0.005019583	-0.012066728	0.001027293	-0.000611559	0.008104079	0.006162138	-0.006031779	0.000129834
cg00179574	0.001130571	-0.013018815	-0.004149711	0.005428259	0.002919865	0.005547673	-0.002650496	0.004375055	-0.002143881	-0.00142848	-0.000192525	0.004764579	0.002232019	0.005502523	0.001329112	0.008605088	-0.000184489	-0.002749845	-0.00609665	-0.002335808	0.001204533	-0.002016892	0.00185504	0.003102363	0.001284962	0.002968913	0.001145027	0.002200803	-0.003177687	0.001860091	0.002899045	0.002856106	-0.001555472	0.004626283	-0.003448205	-0.00463254	0.002220225	5.54E-05	0.002928195	-0.000797498	-0.001981057	-0.001800558	-0.003066635	0.002191408	-0.004491161	-0.000448228	0.00313908	0.003089663	0.00619202
cg00179765	0.008159879	0.003414852	-0.008578606	-0.00033751	0.00423335	-0.004240906	-0.002321459	0.002043257	-0.005791994	-0.008007946	-0.003094469	-0.00011766	-0.000828875	-0.001089243	0.000445635	-0.001709381	0.000589823	-0.00274925	0.003403841	-0.000605273	-0.002442387	0.001672189	-0.00092091	-0.004528441	-0.000849803	-0.000412297	-0.00294992	-0.002562947	-0.001333887	-0.003169666	-0.002343525	0.005307218	0.002313752	0.000958782	-0.000602883	-0.001664116	-0.000220276	8.31E-05	-0.000449508	-9.47E-05	0.004384091	-0.002275774	0.003183985	5.88E-06	-0.002923258	0.000102967	0.004698152	-0.000129552	-0.004282594
cg00180385	0.008697643	-0.005004189	0.003763509	-0.004828348	0.001451989	0.003767759	0.007181607	-0.001238107	0.000422462	0.00233586	0.001330895	0.003550869	-0.00176345	0.00094983	-0.003099477	0.009193247	0.00600954	0.003392115	-0.003907389	0.001174457	-0.00225674	-0.003820112	0.000400359	0.001505238	-0.001492776	-0.000718348	0.007341846	0.000645253	0.007203145	-0.004545328	-0.001197881	0.000719676	0.000487871	-0.000704215	-0.000579657	-0.000427655	0.004677482	0.00524509	0.001880468	-0.012627608	0.002223764	0.003145829	0.008586058	0.000674697	-0.000428501	0.001497305	-0.003892212	0.001679038	0.000576148
cg00180589	0.009400967	0.002011605	0.004227451	-0.001637205	-0.001934336	-0.00058812	0.003394905	0.000870914	0.004740205	-0.003705627	-2.16E-05	0.006701339	-0.0061685	-0.001373861	0.001018492	0.005807531	0.001277156	-0.001422437	0.000731207	-0.003730138	-0.000401683	-0.000799566	-0.011107291	0.005900227	-0.008167211	0.002157853	-0.005963856	-0.000217554	-0.002150514	0.007149092	0.003158019	-0.005564815	0.008671696	-0.001587757	-0.006058637	0.002125474	-0.001685172	-0.0030761	0.003324121	-0.000773318	0.003365937	0.000536225	0.002586187	0.001017517	-0.00763616	-0.004370123	-0.000344256	0.006694256	-0.002955819
cg00180801	-0.006417328	-2.93E-05	-0.010668584	-0.001062384	-0.001395429	-0.004806051	-0.000341232	-0.000658345	0.000707671	-0.008013405	0.005425224	-0.010802408	0.003372435	-0.000116348	-0.007912701	-0.000605248	0.001669603	0.010586943	0.000976984	0.004619815	-0.001766842	-0.002903153	0.003337059	0.000484294	0.00187968	0.004737671	0.000798159	0.001091862	0.002420859	0.00453921	-0.000931989	0.000292677	-0.001874127	0.004155239	0.001379907	-0.002643644	0.002724975	0.000330097	0.004311516	-0.009783033	-0.000710246	-0.000795532	-0.001169518	-0.00085349	0.001336843	0.002728954	-0.001882701	0.000610322	-0.000853605
cg00180917	0.001706283	-0.005395569	-0.001549098	-0.002438645	-0.002130828	0.006164016	0.008228194	-0.003385636	-0.003009389	-0.011874939	-0.003319599	-0.00587467	-0.000588898	-0.019077159	0.01910567	0.003459846	0.008035591	-0.008335442	-0.00577327	-0.001312027	0.001438334	0.011212662	0.003005921	0.006626022	-0.008879712	-0.004934652	-0.004293556	0.012580111	-0.008679419	0.009223452	0.00747501	-0.002950533	-0.005126081	-0.005898168	-0.001844616	-0.001506899	0.001560654	-0.012415114	0.012592173	0.021701862	0.013127392	0.000328767	0.001639343	-0.003040927	0.008548624	-0.003978514	-0.000103607	0.005033694	-0.01459555
cg00181100	-0.003545397	-0.006492938	-0.004770176	-0.005750255	-0.006395907	0.000100278	0.001099664	-0.00629621	0.002046973	-0.009090128	0.001243552	-0.001859664	0.005781109	-0.001328656	-0.000895323	-0.006546533	-0.004485931	-0.015172971	-0.002752477	-0.008490375	-0.001675574	0.002030764	-0.012210376	0.009809219	-0.011032889	0.003579854	-0.004685245	-0.001637973	-0.001363962	-0.012844984	-0.001467186	0.001489898	0.003539438	0.003676984	0.010821498	0.002054302	0.002961852	-0.010249463	-0.014559575	-0.004551189	-0.00342169	-0.006279934	0.002609882	-0.0070774	-0.004214558	-0.006393014	0.015821204	0.000806232	-6.17E-05
cg00181698	0.001100621	-0.011858106	-0.006489624	0.003910283	0.001908963	0.003733646	-0.005145891	-0.001300315	0.000411759	0.000936789	-0.001253705	0.001047553	0.004444332	0.001019849	-0.001810971	0.003170508	0.007608196	-0.002465237	-0.000788941	0.002696776	-0.002281035	0.002861727	-0.000842851	0.007541465	-0.001303352	0.002317397	0.006358259	-0.009447725	-0.005423781	0.002645053	-0.004535643	0.008627904	-0.003686607	-0.000974954	-0.003875062	0.005992587	0.001654419	0.000644637	0.001379802	-0.00040573	-0.000889303	0.002970007	-0.001236132	0.002955356	-0.000894057	0.006293522	0.002583891	-0.009729308	0.000318819
cg00184699	-0.002058815	0.000756365	-0.009931973	-0.002203472	-0.002358806	0.004530622	0.005720506	0.004583004	0.00579645	0.001291258	-0.002428926	0.008492206	0.004635109	-0.004312241	0.009049996	-0.004941413	-0.010193014	-0.000929307	-0.009548747	0.002548239	-0.002212381	-0.002061435	-0.006032256	0.003415845	-0.000262704	-0.014329482	0.015364587	-0.004045297	-0.004300473	0.00810207	0.011691782	-0.004315758	-0.001753473	-0.009204557	-0.004454769	-0.021263521	-0.003482671	0.005156974	0.001422729	-0.005619254	0.003831741	-0.008057257	-0.009490506	-0.000369755	-0.000231571	-0.012046216	-0.003095263	0.007590624	0.008930124
cg00185982	0.009843668	0.0012341	0.003893317	-0.002712234	-0.004542937	-0.004627128	0.003399206	-0.000703497	0.007836197	0.008176733	0.002034775	-0.003443059	0.00241124	0.000459247	0.000334137	0.0016161	0.001508197	-0.003313539	-0.002208857	0.003466321	0.003084056	-0.002139315	-0.000556447	0.001114728	0.000223015	-0.00064438	-0.002042036	0.003616274	-0.004593351	0.000399186	-0.00214113	-0.002736113	0.001990847	-0.001557222	0.0006561	-0.001350737	0.001017833	0.001842898	-0.003994033	-0.002705897	-0.004458147	0.002647077	0.004874076	-0.004972261	0.000334959	0.003575117	-0.00283721	-0.005445166	0.000510989
cg00187380	-0.004926717	-0.00524237	-0.005811483	-0.007731452	-0.003563563	0.001733927	0.008695749	-0.007200578	-0.003533003	-0.001886756	0.007722987	-0.006326991	0.007620127	0.001795285	-0.003902462	-0.000506176	-0.003185053	0.004744748	0.011442431	-0.003054464	-0.002188305	-0.008047495	-0.0030515	0.014014277	0.003272541	-0.002672556	0.008155764	-0.011485496	-0.000616413	0.002489499	-0.003904067	0.00134553	-0.012151392	0.002572256	-0.000643677	-0.000629591	-0.006903592	-0.005228012	-0.008002177	0.000488619	-0.00088333	0.006547776	0.014251492	0.00575253	-0.000300393	-0.000794001	0.004878112	-0.006527993	-0.005468353
cg00187832	0.004268582	-0.000500628	-0.002076139	0.001558016	-0.006439815	0.00510373	0.000571423	-0.000450408	-0.007646285	0.022259726	0.003164574	-0.002094556	-0.00562275	-0.011171195	0.002360462	0.002359749	-0.004100606	-0.000498806	0.009809623	-0.014961314	0.006862412	-0.020250005	0.010837098	0.003984568	0.008362185	-0.000825938	0.00274835	0.003577392	-0.007803651	-0.008175295	-0.002308198	0.002713911	-0.000482446	-0.008931839	0.008879713	-0.002578147	0.006452657	-0.00549226	-0.006498043	-0.002336778	-0.00590969	-0.00565455	-0.001745868	-0.011377061	0.010052903	0.003955945	0.001923994	0.003423403	-0.004314095
cg00189226	0.005664364	0.004688565	-0.009591375	-0.001034991	0.000230988	-0.005382706	-0.000205239	-0.004401093	-0.007016553	0.004030051	-0.000337347	0.005831012	8.91E-05	-0.006054025	0.000107642	-0.003712865	0.001525025	0.000102434	-0.006531451	-0.004113238	-0.005836542	0.006751733	-0.002340227	-0.001642415	-0.000942413	0.007718572	-0.002715356	-0.001799752	-0.001030157	0.004880575	0.002497273	0.003485863	0.005827381	0.000394242	-0.004677094	0.001313888	0.002657725	0.003771696	-0.004677342	-0.000649605	0.001504815	-0.00542437	-0.006661963	-0.000497647	-0.000530149	0.006476532	0.005128128	0.002898487	0.003948936
cg00190912	0.009655875	0.001056218	0.001115796	0.000495315	-0.006093533	-0.00340781	-0.005420942	-0.00138221	0.002954826	-0.005288408	0.004816413	-0.007099441	0.011839691	-0.003716034	0.002784126	0.004964369	-0.004298044	0.003264086	-0.000813787	0.004144836	0.003203808	0.002143029	0.003582647	-0.007167782	-4.60E-05	0.002646003	-0.000681309	0.002069748	-6.26E-05	0.002984571	-0.001310967	-9.67E-05	-0.005645422	0.00068849	0.006583395	-0.003126485	0.000524334	-0.001129935	-0.002725697	0.003410422	0.00247675	-0.003379786	-0.00107088	-0.001954983	0.002729168	0.002434089	0.001894386	0.002612005	0.002104182
cg00190934	-0.004873663	-0.005924858	0.010404215	-0.004690714	-0.003503128	-0.002856736	0.005184802	0.002490647	0.004817112	0.008787382	-0.000312911	0.001522968	-0.006455049	0.001341768	0.002567782	0.003746388	-0.003150683	0.00382762	0.002654216	0.004196244	0.001149755	0.007117746	0.001547401	0.002207218	-0.002364244	0.00049839	-0.004104618	0.002611898	0.000637897	-0.002920172	-0.003408755	-0.005047574	-0.002153543	0.001238091	0.003366687	0.00267439	0.005646556	0.002771566	0.003280282	-0.003360565	0.002075671	0.002777452	-0.001532287	0.001192292	0.002675307	0.00219073	0.002077651	-6.25E-05	-0.00051886
cg00191058	0.006483115	-0.009298405	0.004104219	-0.001709722	-0.001670573	-0.004488211	-0.000696576	0.002427106	0.004786768	-0.005960001	0.002316354	0.001130523	-0.003713558	-0.007655883	0.001180261	0.006220416	0.006509928	-0.004492038	0.001385465	0.007031461	-0.004780475	-0.005945784	-0.001616527	-0.002486584	0.006645171	0.006630088	0.002256492	-0.002019335	-0.002314886	-0.008857197	0.003843002	0.005992445	-0.005582371	0.004324474	-0.001481559	0.002297184	0.003910392	-0.007672545	0.00095143	-0.002111009	0.004740332	0.003879735	0.00180021	-0.003031123	0.001622101	0.001435567	0.003717942	0.005650188	0.005110411
cg00192066	0.00144865	-4.08E-05	-0.000230766	0.001872593	-0.002095083	0.005507715	0.00046575	-0.003175358	0.001378763	-0.004190634	0.003138035	-0.001455965	-0.005180566	-0.003426348	-0.003382251	0.000684433	-0.005152005	-0.003675842	-0.001345267	-0.011895766	0.015109766	-0.002826463	0.001597213	0.002370483	0.006227294	-0.011142495	0.005213698	-0.002146573	-0.004935044	0.006480521	-0.002240112	0.002664979	-0.010894952	0.002831791	0.005571833	-0.002666895	0.009230733	-0.01301251	0.000896689	-0.008639657	0.00681921	-0.005711883	0.009721211	-0.017798354	-0.003396829	-0.020185549	0.006666827	0.008113487	-0.005906112
cg00192998	0.005776183	-0.007695396	-0.00371533	2.01E-06	0.001232343	0.001778583	0.00211938	-0.005891144	0.003684801	0.010458705	0.00873021	-0.004436892	0.007504732	-0.001497499	-0.002766964	-0.003192149	0.009895672	-0.002064423	0.001253964	0.011136054	-0.00306539	0.000832868	0.001574297	-0.002478934	0.001229238	0.004719237	0.004077693	-0.000976608	-0.012553092	0.008875381	-0.000243066	0.000426091	-0.013384925	-0.002081533	0.00355162	0.0066831	-0.007094387	-0.005992418	0.004638898	-0.004859276	0.009513262	-0.00079424	0.006387407	-0.003620629	3.52E-05	0.008648227	0.010372347	-0.001596122	0.001864212
cg00193075	0.000440956	-0.014339857	-0.002438649	0.00236544	0.002673603	0.004361785	-0.000669043	0.000407914	0.001789487	0.002402174	-0.00143922	0.001880136	-0.000361809	0.0011929	-0.004821883	0.008767811	0.001613284	0.000991971	-0.002326071	0.00356666	-0.001146166	0.0008903	0.00075233	0.00073337	-0.001699307	0.001947151	0.001812407	-0.001082254	-8.54E-05	-0.000344666	-0.000787731	-0.002916294	0.000304327	-0.001535862	-0.005091658	0.003052023	0.001021247	0.000668714	-0.001643149	-0.000206286	0.00589271	-0.003392324	0.000598781	0.005628805	0.001164597	-0.003243356	-0.002691942	0.000166311	-0.002895327
cg00193158	0.009156377	0.003221495	0.004747751	-0.004045221	-0.000577671	-0.004808303	-0.001036892	-0.001482701	0.010907063	-0.001800022	6.17E-05	-0.005833497	6.36E-05	0.005770062	-0.000894957	0.00564391	0.005456841	-0.004129146	0.000638008	-0.000357856	0.004460577	-0.002343522	-0.001168068	-7.64E-05	0.001596859	-0.002294736	-0.004441464	0.002307908	-0.000480525	-0.001166856	0.000699516	0.001969897	0.001934873	0.000955711	0.001298081	0.002022403	-0.005066957	0.005738263	0.006008869	-0.002023186	0.003980844	0.005803954	-0.005978406	7.53E-05	0.002210831	0.003392135	0.006830431	0.001683187	-0.0043575
cg00193345	-0.00530994	-0.002718483	-0.009434773	-0.003877737	-0.006646839	-0.006594133	0.004426165	0.000345427	0.002193259	-0.000380613	0.005946234	-0.00094136	-0.006380502	-0.002247395	0.002263399	-0.004373919	-0.002143718	0.001967216	0.009908652	0.006248114	0.013307755	0.004930407	-0.004237734	0.010408739	0.004863765	0.007009047	0.006917094	-0.010013265	0.009203416	0.013836229	0.001675489	8.73E-05	0.00170017	-0.004578461	-0.003917054	0.004234989	0.002027627	-0.000106633	0.000462115	-0.001471609	0.000161798	-0.006699294	-0.005619532	-0.000257065	-0.003770709	0.007700685	0.005613218	0.00595442	-0.004307716
cg00194126	0.001245545	0.003625351	-0.007049839	-0.011161338	-0.001500469	0.003566241	-0.002172755	-0.000136126	0.013006947	-0.000528028	-0.001756519	0.013436805	0.008975289	0.003342034	-0.004855622	-0.000640784	-0.006010157	-0.005345302	0.001275919	-0.004233415	-0.00278042	-0.001277785	0.005505379	-0.004829757	-0.003027362	-0.005866413	-0.006036454	-0.01327941	-0.0071661	0.002846764	0.007091651	-0.005659551	0.000564734	-0.00717667	0.010347918	0.008700198	-0.006753507	0.004868648	0.000343467	0.002217439	-0.007111089	-0.004050891	-0.0008428	0.004046514	-0.013962094	0.020414001	0.00100797	0.018291698	0.001538152
cg00194857	-0.002208889	-0.006532061	-0.001904757	-0.011778977	-0.001805512	0.001633057	0.000695391	0.008326719	0.003770456	0.002207549	0.001583239	0.004134851	-0.008470542	-0.001737951	0.017046911	-0.005111348	0.002998261	0.009888089	-0.006333959	-0.000174524	-0.004844229	-0.004445151	-0.013249256	0.002813393	0.004260559	0.003466627	0.009041645	-0.012414726	0.017085647	0.00347612	0.004006338	0.004694486	-0.001461541	0.008462183	-0.009851241	-0.007612189	0.003681132	-0.004914328	0.002150687	-0.009857026	-0.001328006	0.002619744	-0.003002031	-0.007869561	-0.002642803	-0.001202163	-0.013638609	-0.003859973	0.011759041
cg00195533	-0.004071699	-0.003977739	-0.005452404	0.010637016	-0.014664987	-0.010086773	0.001966394	-0.002295412	0.002719782	-0.000359646	-0.002323812	0.006575327	-0.005362935	0.003191406	0.005615941	5.93E-05	-0.010914341	0.006258426	-0.001542346	0.002786446	-0.000773272	-0.003707253	-0.001688908	-0.016165487	0.0053611	0.001260507	0.000817223	0.003329522	-0.000126115	-0.002066267	4.89E-06	-0.004477941	-0.003592614	-0.003261581	-0.001634773	0.004492009	0.000127692	-0.002886843	0.003998135	0.003129265	-0.000390126	-0.000347939	0.008732061	0.001077714	-0.004635747	0.004109187	-0.006553331	0.006334067	-0.002341677
cg00195577	0.002147688	0.003561281	-0.007257046	0.003674901	0.001497394	-0.003026442	0.012537623	0.021728613	0.001743436	-0.00154733	0.001318388	0.001836609	0.009829844	0.003250368	-0.007208205	0.005220018	0.010455363	0.001293322	0.00188435	0.011644263	-0.002603239	0.010960881	0.004137977	-0.003872956	-0.00579301	-0.002935751	-0.007879912	-0.000128312	0.003878993	0.003804131	-0.006249474	-0.001493587	-0.003611739	-0.003563197	0.00933473	0.007011861	0.000882231	-0.001215247	0.007362455	0.00398069	0.00382064	-0.001565032	-0.005090183	0.00231144	0.003771792	-0.001796431	0.00432446	-0.00533243	0.005648917
cg00196544	0.001075924	-0.014129021	-0.002407145	0.002533189	0.003302457	0.00512852	-0.000425665	0.002649562	-0.001076936	-0.004779583	0.000452948	0.000317928	0.003010129	-0.001133593	-0.00250598	0.003138774	0.002577717	0.001839981	0.001941338	0.000672071	0.000394466	-0.003759688	-0.003812613	-0.000254887	0.004533093	-0.002807407	0.000830894	0.000453243	0.001239282	0.003714454	0.000359412	-0.002837671	0.004885876	0.00014445	-0.010484708	-0.002176794	-0.001721905	0.000587665	-0.003838363	0.004087675	-0.000880116	0.003843195	0.00461845	0.002116869	-0.0003518	-0.004184605	-0.002110138	0.002566402	0.006222532
cg00197024	0.002777102	0.000652096	-0.005507468	-0.010237558	-0.007870103	0.013832733	-0.006375978	0.001059364	0.009382239	0.000911437	-0.000171447	0.01768602	-0.004448561	0.00395169	0.006140436	-0.010082478	0.001309134	0.008746615	-0.00067323	0.004025457	0.000435954	-0.004121561	0.008018573	-0.015278317	0.005962436	-0.000974497	-0.009777765	0.006484915	-0.005589201	-0.001542628	0.002037161	0.011665224	-0.002854898	0.001073587	-0.001165985	0.004111527	0.003495794	-0.006731026	0.004121206	0.002669854	-0.000499471	0.001020626	0.006875738	0.002311883	-0.008820037	-0.003807866	0.002033345	-0.001702467	-0.001138304
cg00197456	-0.002010934	0.007950474	0.001375384	0.002927585	-0.004737529	0.001872055	0.012123363	0.012513699	0.005943196	0.019499093	-5.84E-05	-0.004614718	0.000429838	0.010096127	-0.012069213	0.005294474	-0.004060723	0.006455827	-0.007921363	-0.005780475	-0.000291017	-0.010161925	0.001378402	-0.007880486	0.008138678	-0.00416021	-0.00356066	0.00577919	-0.004664505	-0.007884707	-0.00129514	-0.001536756	-0.003932631	-0.0113199	9.21E-05	0.007358625	0.007217607	-0.005066401	-0.009086582	-0.006342158	0.008787866	-0.001196878	-0.007031477	-0.010396017	0.001439782	0.00010138	0.002958723	0.003056852	-0.001947984
cg00200794	0.005562777	0.000178865	-0.010199925	0.004434394	0.005277498	0.003270711	-0.005523659	0.006140223	-0.002410997	-0.004994824	0.000288072	0.001682956	0.000628665	-0.004810565	-0.001969933	0.001733616	-0.003564453	0.003529958	0.000182367	-0.002538934	-0.002432478	-0.007046852	0.004664858	0.007106532	-0.00151852	-0.002631545	0.000144157	0.002388954	0.004927787	-0.007492013	0.002585144	-0.004234906	-0.002449541	-0.000914399	-0.005288565	-0.005317881	0.002986182	0.012037118	-0.002342369	0.001189954	-0.003329262	-0.001058579	-0.001107729	-0.003332582	0.003445322	0.004165443	0.001729891	-0.001769714	-0.002011264
cg00200899	-0.00631895	-0.000920669	-0.010628617	-0.006810509	-0.003082059	-0.002165487	0.002277029	-0.004160405	0.008144003	-0.002010409	0.003212497	-0.001247077	0.00148415	0.000550294	-0.003969632	0.005698252	-0.00289531	-0.005712171	0.003271051	0.002535456	0.001438833	0.001558842	-0.001161019	-0.003559036	-0.009338995	0.002169805	-0.001673549	0.001074949	0.000126306	0.002192425	0.000897813	-0.001608676	-0.002400408	-0.003070846	-2.93E-05	0.001757366	-0.001468713	0.003074257	-0.008623522	-0.001760144	0.003618059	-0.004117702	0.002493821	-0.001313689	0.004734328	0.003154609	0.002028567	-0.000695705	0.006764797
cg00202143	0.004333064	-0.008576054	0.005692538	-0.003929525	0.006579593	0.006122218	0.007088848	-0.002477885	0.000624389	0.00236562	-0.002167132	-0.006162449	-0.001766331	0.008810398	-0.002101597	-0.0008772	0.009847303	0.002816504	-0.001484753	-0.000978726	-0.003049041	0.000861065	0.008124989	-0.003382035	-0.001606617	-0.01367071	-0.002937388	0.002833663	0.005318946	0.003183847	0.004495267	-0.006197794	0.006171145	0.00167061	0.004727916	-0.004654119	0.000200687	-0.004714187	0.013284786	0.005417316	-0.006231813	-0.010834464	0.003993488	-0.004032534	-0.007375224	-0.004003347	-0.00625824	-0.00367311	-0.002600155
cg00203745	0.010613221	0.002574631	-0.000476104	-0.00023948	-0.001935941	-0.002116555	0.003080893	-0.000849933	-0.003401423	-0.005616546	0.000917635	-0.000376056	0.001171124	0.000461153	-0.001294981	-0.00228747	0.002262297	-0.001310492	-0.004067402	-0.003902142	-0.001883579	0.004047951	0.00269199	-0.000895555	0.002774954	-0.000228193	-0.001432518	-0.003268497	-5.61E-05	0.004448773	0.00039129	-0.00391263	-0.000839826	0.002799663	0.003393825	-0.000492339	-0.000925003	0.002249233	0.002043353	-0.004085648	-0.005199546	-0.00188743	0.003078747	-0.004657176	0.000643631	-0.001378252	0.00209812	-0.001232389	0.001541149
cg00204390	-0.003258674	0.005503785	-0.009850256	0.000540722	-0.000539942	-0.001578678	0.003699569	0.01059448	0.002932523	0.002177868	0.003514146	-0.011807844	-0.003802893	-0.007406904	-0.008230056	0.001874573	-0.005416405	0.00192868	0.006773947	0.00114066	-0.006213271	-0.005919299	-0.000798762	-0.003019355	0.002596374	0.005929178	-0.007952977	0.001445615	0.001904795	-0.007661237	0.00349595	0.004030004	0.004179452	-0.005916119	0.000914525	-0.004490063	0.005531796	-0.001155536	0.012453797	-0.004931381	-0.001223227	0.007278273	-0.003700938	0.004093946	-0.00253339	0.004980578	0.002129282	-0.000565614	0.006887072
cg00204462	0.006783365	0.001816684	-0.005428803	-0.004886654	0.003040786	-0.006001112	0.004235224	0.004455613	0.000494921	0.014195788	0.002820744	0.00308143	-0.003605988	-0.004849546	-0.001020329	0.002316686	0.004566907	0.001827647	0.008991743	-0.001643404	-0.000599105	-0.010395724	0.002648204	-0.001755557	-0.001523781	0.002251164	0.000210159	-0.009451502	0.007502708	0.002676949	-0.005264728	-0.002738519	0.000823814	-0.008171245	-0.016364096	-0.000305846	-0.008666612	-0.001454839	0.002479433	-0.01476419	-0.005777905	-0.000114765	-0.003847938	0.009950498	-0.001449151	0.001794915	-0.002486479	-0.001781427	0.008739387
cg00205229	-0.001266538	0.010355143	0.004927061	-0.001653159	-0.001862359	-0.002158095	0.010912823	-0.005564022	0.002099347	0.00675804	0.004548214	-0.005021146	0.003433082	0.00721785	0.001191173	0.004709455	-0.002793595	-5.25E-05	-0.006010219	0.00218185	-0.008496245	-0.008477431	-0.005350933	0.002960439	-0.001027472	0.001169729	0.003940822	-0.007727833	-0.009651719	0.003321416	0.009043779	0.00482167	-0.01289368	0.009340357	0.000598387	-0.011711932	-0.007714627	-0.003977379	-0.001189568	-0.004299172	0.008699117	0.000470426	0.005882603	-0.005802313	-0.007867996	0.005698365	0.008487441	-0.00066885	0.005957923
cg00205619	0.000780578	-0.013690524	-0.003464109	0.003176414	-0.000457303	0.006202231	-0.002939829	0.000188248	-0.000877747	-0.007722958	-0.001007545	0.000873336	-0.000634422	-0.002537786	-0.003748882	0.001920637	-0.000391225	0.001837225	-0.000688714	-0.003044407	-0.005842987	0.00386924	-8.30E-05	0.003359494	-0.005093383	0.000939075	-0.002515363	-0.002606219	0.001529366	0.004178378	0.003397577	-0.001370884	-0.001017075	-0.00178225	0.00687965	-0.004453478	0.001559415	0.004471671	-0.003402195	-0.001088924	-0.00116647	-0.005780798	-0.003054587	-0.004872847	0.000267726	-0.000223231	0.00073436	-0.001981684	0.001772648
cg00206304	-0.002286732	-0.009783488	0.003936761	-0.007259335	0.00362434	-0.00064001	0.00049376	-0.010716163	0.006331851	0.008085014	-0.008536536	-0.00629414	-0.001155063	0.012545338	-0.002954399	-0.010308213	0.006597367	-0.001963713	-0.001605888	0.002044431	-0.006139804	0.006645355	0.007622354	-0.010609585	0.001248289	-0.012564542	0.002927381	0.000669952	0.006177928	0.001313994	-0.002390719	-0.006244095	-0.004270578	0.001309034	-0.001957363	0.003099031	0.000642871	-0.003421242	-0.000865607	-0.003601271	0.008868783	-0.003559433	-0.00201398	0.006677975	-0.00282129	0.003345823	0.003374395	-0.001706421	0.000301958
cg00207040	-0.000243751	-0.000191472	-0.003412137	0.008996288	0.021739876	-0.001453715	0.00626239	-0.004093538	0.013977101	-0.004283068	0.011278121	-0.000450777	-0.003257978	-0.005800417	0.001262604	-0.001512319	-0.000675616	0.007212856	-0.007904834	0.009040056	0.002175192	0.001778727	0.006415378	-0.007781114	-0.001626865	0.001360282	0.005613108	0.003045647	0.003806011	0.002552174	0.002975577	0.005997719	0.000541755	0.000544637	0.000898565	-0.000202571	-0.000697203	0.004470673	-0.005821216	0.002371199	0.001204863	-0.002158333	0.000510951	-0.00038907	0.007773662	0.004403614	0.002216811	0.002139571	0.004163207
cg00207813	0.007415357	0.005987784	-0.003174942	-0.000426784	-0.001549266	0.001488584	0.007460112	-0.004538412	-0.000823972	-0.008225217	-0.004627862	0.005106556	-0.001442409	-0.004558944	0.000395815	0.008105216	0.001142018	0.00845599	0.005063894	-0.009091986	-0.000342223	0.003696464	-0.014363858	-0.008874423	0.001062168	0.00136358	0.003877122	0.008097744	0.00310095	0.0069081	-0.004391121	-0.001207757	0.013906621	-0.001724655	0.007618034	0.004561241	-0.002411424	-0.00163285	0.006340111	-0.004006459	0.006211521	2.72E-08	-0.002046802	0.005828457	0.010571603	0.00502936	0.006351533	-0.012744954	0.00609463
cg00207962	-0.006149104	0.000842933	-0.011073665	-0.003763825	-0.006788733	0.000362199	-0.004978199	-0.003096227	0.00098777	0.003472531	-0.002308643	0.00811385	-0.000645559	0.004034993	0.00286414	-0.000883859	0.002567407	-3.86E-05	0.002503045	-0.003265485	0.004335198	-0.000573327	-0.00511826	0.003965009	-0.001915675	-0.002504931	0.000935063	0.00011735	0.003295711	-0.000770513	0.008199375	-0.001645679	-0.001820774	0.000809635	6.45E-05	0.00590978	0.00279648	-0.002379657	0.004825004	-0.004184372	-0.004103024	0.001172645	-0.000477672	-0.005852086	0.002713406	0.000107887	0.000121974	0.002286267	0.002287997
cg00208586	0.002945111	-0.011857181	-0.000434128	0.001870309	0.000352904	-0.002718334	-0.002538874	-0.003395741	0.004441516	0.010642399	0.001916019	0.00035903	0.003259791	-0.009017147	-0.011422232	-0.01227379	0.001522964	0.004417171	-0.001035597	-0.003971369	-0.004768163	-0.002067178	0.0008232	-0.009663943	0.00112338	-0.001153803	0.00428909	-0.006841117	0.006215873	-0.004691347	-0.009955406	0.002254021	0.006684797	0.0052951	-0.003141154	0.002820747	-0.004486261	-0.001013791	0.001885181	0.005431969	0.002302249	0.002529196	0.004443225	-0.001005387	0.010255254	0.00175666	0.001350657	0.001406874	-0.005601968
cg00209445	0.00355924	-0.009574616	-0.006044966	0.003940274	0.004340261	-7.84E-05	-0.002913942	0.000937091	-0.003689722	-0.003005233	-0.001925147	0.006805438	-0.001982023	0.000142441	0.00576766	0.003366568	0.003457133	0.001785297	0.008592936	-0.000132432	-0.002563016	-0.00092697	-0.004809563	0.008483846	-0.007870694	-0.000112427	-0.003655646	-0.002398814	-0.009515343	-0.004775588	-0.00545001	0.001715335	-0.00482162	-0.001539392	-0.005073173	0.006785324	-0.005095763	-0.001400415	-0.00344266	0.005229891	-0.009770957	0.006030828	-0.005661674	-0.010201193	0.012353443	0.000775934	0.007002599	-0.00760142	-0.002022075
cg00211337	-0.000116635	-0.013575732	-0.002311314	0.003364506	0.001471468	0.00380006	-0.002999125	0.003436714	0.008306642	-0.000122894	-0.004574639	-0.000623387	0.002777196	0.00120451	-0.00452716	-0.000342383	-0.001349836	-0.003660138	-0.002641964	0.002584544	0.001441891	0.005045844	0.005376202	-0.005091915	-0.006029096	0.00220564	4.33E-05	0.00687962	-0.004410395	0.001817754	-0.004693804	0.005075425	-0.001389605	-6.47E-05	0.00838303	0.003770212	0.001491757	-0.003809487	0.002187757	0.004558108	0.00223202	-0.006212571	-0.001203416	-0.006272259	0.006389668	0.00202073	0.004404589	-0.002254248	-0.002701184
cg00211372	-0.00420902	-0.00036419	-0.003324004	0.004088859	-0.00889244	-0.013669468	-0.005009622	0.007685386	-0.000883531	-0.007199968	0.002189684	-0.003926439	-0.019166799	-0.004728565	-0.004356928	0.002199796	-0.001462084	-0.003929484	-0.011053445	-0.003285594	-0.004385268	-0.009737295	0.01671427	0.005123857	0.01002984	-0.011913403	0.009836341	-0.013010019	0.004436022	-0.005694264	0.002319764	0.005723406	0.007680698	-0.005960657	-0.005646208	-0.003123953	-0.005860162	-0.003489999	0.009843834	-0.008155856	-0.00110091	-0.002825978	0.011105941	-0.002910551	-0.002727498	-0.011836126	0.003324618	0.005784042	-0.000729152
cg00211423	-0.000912292	-0.012675412	-0.001793662	-0.001025803	0.0042326	0.008157692	0.005876952	-0.003573613	-0.007211369	0.005382044	0.001951577	0.003258789	0.009946463	0.009208129	0.003357658	-0.000895541	0.006287647	-0.001366374	-0.005871668	-0.007154615	0.003174265	0.008258495	0.007091657	-0.000772694	-0.002152779	-0.005360419	-0.002866272	-0.004826441	0.003631199	0.005117958	-0.004801042	-0.001823864	0.002480376	-0.000316838	0.002363591	0.004624018	-0.001626711	-0.001501703	0.00233253	0.003232921	-0.001353294	0.002444574	0.004002268	0.00199793	-0.002378561	-0.004859792	0.000987059	0.001392778	0.006090653
cg00211803	-0.002645991	-0.001904288	-0.004786139	0.01324394	-0.012465976	-0.002719763	0.001520486	-0.005779308	0.006751452	0.000647685	-0.007238944	0.005116439	-0.011913102	-0.000465221	0.01073717	0.001691567	0.007390124	0.000234263	0.016709003	-0.002350094	0.003912873	0.004802413	0.007837285	0.001657731	-0.005656786	0.004195449	-0.002548035	-0.000916907	0.004723715	0.002861359	0.001371322	-0.008145007	-0.006943641	-0.00509269	3.94E-05	0.014562362	0.007751507	0.006238693	0.005283581	-0.002516437	0.001164238	-0.00917344	-0.001090995	0.000291748	0.00153035	0.002263375	-0.005928494	-0.009205378	-0.007839692
cg00214262	0.001237007	-0.002085638	-0.005332416	-0.000482071	0.004342521	0.000665196	-0.006114132	-0.013109911	0.012722692	0.00382908	-0.019185527	-0.013702578	-0.003524285	0.010312106	0.012159166	-0.012313134	-0.001082113	0.002584187	-0.00274789	-0.003212524	0.004668196	0.000992194	0.003911719	0.014246937	0.001962642	-0.007618195	0.006155336	-0.002080589	0.006850907	0.0027678	-0.007103117	0.005093061	0.000621356	0.007346809	0.0033316	-0.011810021	-0.008046028	0.011281704	0.001245896	0.013042575	0.008681617	0.002839985	-0.003998005	-0.002549669	0.00770941	0.000548203	-0.004067947	0.002924997	-0.002638832
cg00215378	0.005980207	0.001205475	-0.000679769	0.003321602	0.002394335	-0.008973436	0.003278048	-0.001829745	-0.0030862	-0.001246149	0.003976281	-0.004202429	0.006014129	0.005352403	-0.000858213	0.000425651	4.48E-05	3.27E-05	-0.003282823	0.012838509	0.001470553	0.006436857	-0.01908028	0.031028668	-0.006432074	-0.003200647	0.018156446	-0.006877522	0.004756795	-0.001076849	0.005168237	0.003564079	-0.008412775	-0.001107656	0.003280561	-0.008123567	0.001428004	-0.000873101	-0.011884355	-0.003933788	-0.000992912	-0.011910575	0.003995178	-0.000455628	0.010675257	-0.000163945	-0.005856125	0.003481599	0.002042996
cg00216013	0.005178715	0.002683256	-0.006726293	0.004222727	-0.00267798	0.002349786	-0.005280027	-0.009317792	0.003997565	-0.009360891	-0.004229823	-0.00926261	-0.00244593	0.00487161	0.010307595	0.002969304	-0.001003556	-0.004008422	-0.001205133	0.007347295	0.001445829	0.001419049	0.005692029	0.011382127	0.010624421	-0.002720021	0.004047114	-0.006515116	0.004594472	-0.009498985	0.00724589	-0.001337049	0.004435201	0.006670139	-0.007049897	0.005312119	0.007007637	0.001337233	0.000552362	-0.001304614	-0.001434712	0.005840328	-0.003224185	0.001261032	-0.007046651	0.010904929	0.005378213	-0.003165726	-0.009158931
cg00216659	-0.001524256	-0.004620639	0.002440172	-0.008716285	0.005852623	-0.00311745	0.0219659	-0.005128294	0.001297666	-0.007444554	-0.006550177	0.000896147	0.000251118	-0.002258681	0.014925018	-0.000464266	-0.002909759	-0.001928829	0.004903475	-0.004022194	-0.012057458	0.009177239	0.008872286	0.009770364	-0.010337218	-0.000665516	-0.011200154	0.00567102	-0.005671839	0.001970732	-0.000339064	-0.001426217	-0.010319629	0.002037552	0.004109818	-0.000352206	-0.00517263	0.00823428	0.002772564	0.00504417	-0.005021665	0.001956104	0.003947938	-0.005056124	-0.010076801	-0.000205926	0.001148626	-0.002929556	0.003752536
cg00217702	0.003005991	-0.010876937	-0.006452762	0.00323762	0.001085838	0.002759809	-0.005005095	0.001787748	0.002053349	-0.002661582	-0.005041183	-0.001278428	-0.006591254	0.007376211	-0.000709054	0.005377305	0.002698224	0.000153684	0.004994451	0.006671959	-0.000815708	0.000779093	0.002692111	0.001225003	0.003063792	0.006676873	-0.00851346	-0.001641489	-0.00417032	0.002951349	0.002723154	-1.63E-05	-0.003283593	-0.00226818	0.00595627	3.59E-05	-0.008849254	-0.009112775	-0.001247964	0.002895589	0.000770654	-0.007392337	-0.004017092	-0.005066367	-0.006038682	0.003129609	0.001152318	0.000442723	-0.009882236
cg00218407	0.003867533	-0.001313547	-0.009713891	-0.004095648	0.006409152	-0.00196955	0.005148199	-0.003173287	-0.00190511	-0.002471304	-0.006113965	-0.001241773	0.00087747	-0.001292575	-0.000529593	0.00301836	-0.000765671	-0.001897709	-0.008116289	0.007088441	0.002687559	0.003900252	0.008005048	-0.004525778	-0.001728701	-0.005149879	-0.001539542	0.012393714	-0.007161221	0.008463656	0.004296741	-0.006654285	0.003171877	0.003466128	-0.005638754	0.007967473	0.005375697	0.01676327	-0.011156702	0.000100762	-0.012518699	0.006050722	0.011092609	-0.011131127	-0.008364328	0.009070484	0.005691036	-0.016620488	0.006966404
cg00218447	-0.003465763	-0.000318627	-0.008894397	-0.008503513	-0.004341986	0.003321325	0.002413446	0.000129887	0.004725136	0.000208394	0.007531237	-0.002598087	0.005103498	0.010712636	-0.005758009	-0.011328883	-0.008219279	0.014312856	-0.002006961	-0.001925233	0.003098191	-0.006948219	-0.002656796	-0.003740871	-0.000834567	-0.001884035	-0.013124546	0.000677427	-0.012810417	-0.002597388	-0.009334211	0.002289206	-0.003129327	-0.009210596	-0.001439463	-0.00360875	0.003104489	0.012397049	0.006501139	-0.009538821	-0.006015101	0.00329555	-0.00738551	0.000248638	-0.008003855	-0.014033774	-0.00482127	0.003884315	0.003627262
cg00220188	0.004185191	-0.007427178	0.000830781	0.003316101	0.003320345	-0.010237047	0.002442079	0.006743007	-0.007679076	-0.003063255	-0.010542355	0.003376454	0.0037202	0.006289474	-0.003086262	0.011898087	-0.006059235	0.001844925	-0.001955307	0.00176777	0.009955893	-0.008576461	-1.93E-06	-0.001006289	0.003542534	-0.010952008	0.003734861	-0.010846418	0.003224398	0.013271183	0.004787323	0.005236928	-0.003767633	-0.006260827	-0.005280784	-0.00507535	0.003338173	0.007082153	0.009672558	0.000615865	0.001500153	-0.003303606	0.008661006	0.004408665	-0.006587285	0.010089085	0.013733856	0.002378653	0.007266969
cg00220465	-0.004081967	0.001910045	0.000611859	0.002951858	-0.001104416	0.003504882	0.011225493	0.013242576	0.007817544	0.009140031	-0.005463923	-0.006562452	-0.0039001	0.009024326	-0.00193329	0.00345223	0.005561578	-0.006792272	-0.012771783	0.002518978	0.002956368	0.008507944	-0.003089841	0.008488968	-0.002239765	-0.007379039	-0.003068119	0.000369231	-0.002396006	0.000766191	0.005253803	-0.00043051	0.009218597	-0.006647032	-0.004509049	-0.004736082	0.001414729	-0.000876629	-0.005514138	0.010056197	0.001169556	0.002222007	0.011403683	0.004180993	0.007897083	-0.002059268	0.015591748	-0.007802615	0.003192063
cg00220722	0.00700512	0.006100676	-0.005487054	-5.37E-05	0.000113991	-0.00326962	0.003264486	0.003532693	-0.001855583	-0.00774425	-0.002209077	-0.000345098	-0.005537223	0.002360586	0.006543697	0.008015542	-0.002043414	-0.008894924	0.001597914	-0.000334092	-0.000322078	0.00295346	-0.001806188	-0.006954977	-0.001905399	0.006074147	0.006933031	0.001394534	-0.004792912	-0.003630343	0.002761786	0.004153803	0.000109999	0.002854884	0.005016692	0.006474196	0.009567501	-0.001211331	-0.003244162	-0.012243323	0.002451335	-0.001016917	0.001081146	0.005588645	-0.008511665	0.009627646	-0.004968142	0.010304039	-0.008087886
cg00220825	0.000542275	-0.014009372	0.000458242	0.002164	0.002201329	0.001471104	-0.003258724	0.00486471	0.002009864	-0.008667758	-0.002603995	-0.001122439	-0.000841401	0.001958546	-0.006686833	0.003661009	0.001176649	-0.004270654	-0.005720215	-0.001339109	0.003924496	0.001007665	-0.002513025	-0.000541749	0.001165322	0.0034057	-0.00109484	0.003559582	0.00032577	-0.000731804	0.001150224	-0.003604048	0.002299598	-0.003782867	0.000569749	0.001183578	0.000817452	-0.005240307	0.002206589	-0.003441405	0.009489384	-0.004135309	0.004674889	-0.004695294	0.00135357	0.002948507	0.000611776	0.003542609	0.002267111
cg00222071	-0.001974336	0.010017644	-0.009157478	0.001850152	-0.003301621	0.000780577	-0.00500409	-0.001213691	0.001446466	-0.000125224	0.007873354	-0.004582122	0.001182141	-0.008526614	0.003231457	0.003679332	-0.006340496	-0.00091214	-0.001755558	-0.001778857	0.001170045	0.001474822	0.001601656	-0.002244168	0.001165134	0.00747047	0.005395096	0.003241639	-0.009440864	-0.000699497	-0.00332019	0.004839648	-0.003231884	0.006014397	0.000762412	0.006201426	-0.003132802	-0.00088732	-0.000843996	-0.00143546	-0.003381825	-0.003474436	0.003444151	-0.003682917	0.003808336	0.002513265	-0.004509634	-0.001983161	-0.003942058
cg00222474	-0.007198758	-0.001449413	-0.002880197	0.007750695	-0.008152282	-0.014408984	-0.002168136	-0.001471246	0.01027802	-0.005221915	0.003822095	-0.002663909	-0.005361435	0.000588653	0.00162472	-0.001769075	-0.000142718	0.002096253	0.01066126	-0.007479391	-0.003011233	0.004036333	0.002646547	0.004771606	-0.010673839	-0.003713348	0.003787291	0.004255143	0.003392307	-0.003298265	-0.001696472	-0.001140595	-0.002803653	-0.005248016	-0.004739306	0.002188185	-0.005506847	0.003536967	0.00157411	0.005115629	0.005542751	-0.002768072	-0.003766644	0.010259688	0.004240677	0.005670064	-0.001911724	0.001118849	-0.002317702
cg00228489	-0.001024925	-0.010558767	0.003484783	0.000445649	-0.000489881	-0.003469203	-0.004053637	-0.001000947	0.005958556	0.019227099	0.001448992	-0.0056129	-0.006360783	-0.006751713	-0.001818712	-0.00597572	-0.008887696	0.003226957	0.002532781	0.001623469	0.003816022	0.001733609	-0.010535473	-0.009118118	0.004262266	0.010657375	0.011211291	0.003303768	0.001660214	0.008653732	-0.010047307	0.000752092	-0.004380875	-0.004985758	-0.0109299	-0.00069333	0.000187245	0.00314262	0.006779491	0.000107541	-0.006464078	0.001385797	0.00903246	-0.002912198	-0.006145925	0.009083681	0.005389302	-0.005447927	0.004609496
cg00232174	0.000849844	-0.005334382	0.001884358	-0.005144039	-0.001924831	0.002999823	0.017441387	-0.003006011	-0.00498193	-0.002872983	-0.008776387	0.002686235	-0.002258172	-0.008187205	0.009398629	-0.007805049	-0.007186313	-0.013982655	-0.002749778	-0.007192236	0.001980954	0.004071421	0.001052508	-0.006054231	0.004139346	0.000994625	0.00887391	0.000168096	-0.001579597	-0.006768885	0.002346691	-0.008059331	-0.002107568	0.000416502	-0.007058674	0.011402565	0.010346673	0.010225817	-0.017390505	-0.000663873	0.010331158	0.00788393	-0.006974788	0.005943839	0.000600116	0.010335074	0.000242283	0.004791302	0.006357841
cg00234132	0.001171769	0.000307376	-0.000968553	0.01167645	-0.004024062	0.013051376	0.003188609	0.000909683	0.003533617	-0.001488704	-0.007991529	0.005494978	-0.005353007	0.007164725	0.016968116	-0.003467514	-0.009017755	0.00170213	-0.008509377	0.015540554	-0.004235028	0.007528066	-0.00857464	-0.006175018	-0.000646627	-0.008094205	-0.002488492	0.001199473	0.004685796	0.007898919	0.000858872	-0.013360321	0.009036118	-0.001201183	0.005669403	0.005042402	0.002346689	0.003583126	-0.007808519	0.005368759	0.005017783	0.00647012	-0.000632699	0.005941643	-0.013709194	0.001502529	-0.00079022	-0.004534299	0.001588529
cg00234378	-0.001143346	0.001085942	-0.006108916	0.001885834	-0.004271496	-6.96E-06	0.011879354	0.005456272	-0.002493928	-0.002971315	-0.003361043	-0.006095518	-0.001239118	0.007804747	0.004606061	0.009875052	-0.006073146	0.017352898	-0.017059854	-0.007706539	0.000537389	-0.008939802	-0.027262045	-0.01168316	-0.009498522	-0.011118446	-0.005257945	-0.000176017	-0.002647353	-0.028882811	-0.018611851	0.002270737	0.007594201	-0.012906022	-0.007566564	0.005616819	0.009869985	-0.004338463	-0.005034983	-0.010655879	-0.001734215	-0.004001305	-0.009892382	-0.003787002	-0.001936883	0.000676781	0.006636849	0.000656833	0.002269919
cg00235789	-0.00057683	-0.001408566	-0.006744179	0.003856606	-0.004101522	0.001422952	0.002723594	0.001385435	0.002573997	-0.005590826	-0.002887906	0.004441213	-0.00517706	-0.005559854	-0.004997706	0.006010069	0.010234167	0.019142372	-0.004964692	0.002593125	-0.016065928	0.001515436	0.024271915	0.005726063	0.010893641	0.014442817	-0.00437537	-0.013203502	-0.008147006	0.010915393	0.007163538	0.003669453	0.007218117	-0.021525606	-0.012988518	-0.008624254	0.004253663	0.007249466	-0.009440594	0.003842484	0.00391291	-0.008592808	-0.009486242	0.00302835	-0.016822894	0.006182326	-0.007658162	0.006393145	-0.005586901
cg00236075	0.006428772	0.002587997	-0.005792521	-0.005371599	0.005790332	0.010705353	0.00020581	0.004293552	-0.01171498	-0.0070429	-0.001387325	-0.003940909	-0.012910458	0.004808485	0.002859595	0.00299826	-2.35E-05	-0.000789753	0.003503626	0.006731055	-0.005174111	-0.005845982	0.001546471	-0.004247187	0.003402411	0.007665887	-0.005231942	-0.003245293	-0.005765744	0.000652253	-0.003754125	-0.012091598	0.001728782	0.008675277	-0.001867269	-0.001532855	0.003072209	0.003047788	0.000677912	-0.00445446	0.002415912	0.005018394	0.009909078	-0.004984628	0.004997522	0.00589814	0.000816761	0.003387652	0.003146491
cg00236396	0.009954791	0.003921981	3.17E-05	-0.00174255	-0.003471929	-0.001097947	0.001607099	-0.00325075	0.005314787	-0.002187909	0.000259439	-0.001484753	-0.000290165	-0.000812794	4.00E-05	-0.002162653	-0.002450289	-0.004333647	0.003613567	-0.003432513	0.002413169	0.004064756	-0.001157753	-0.001004844	0.004474458	0.003882187	0.004784623	0.003727995	-0.003382263	0.002955815	-0.001084725	-0.000914603	0.004196841	0.003285402	0.002232839	-0.00132664	-0.004442945	-0.004837652	-2.68E-05	0.007336682	-0.009849614	-0.00277863	0.000871919	-0.004650424	-0.004902223	-0.003124957	0.00850066	-0.000526509	-0.002263138
cg00238638	0.008873697	0.002385777	-0.006899644	0.003004471	-0.001780619	0.002267547	-0.003033664	-0.006183646	-0.000793937	-0.008386567	0.001209017	-0.006139302	0.00822056	0.000951159	0.000446659	-0.000416495	-0.004717311	-0.001836176	-0.004294475	-0.001806944	0.001422694	0.001564443	0.002203603	-0.003248534	0.00084639	0.008218791	-0.003119938	0.005218826	-0.000316344	0.002211584	-0.000132998	-0.000951524	-0.000539621	0.003050525	-0.000443456	0.002955979	6.19E-05	-0.000150729	0.000857253	-0.002920906	-0.003161567	-0.001032538	0.000598582	0.000431596	-0.002607266	-0.000245881	0.00073689	-0.00161326	-0.001535952
cg00240737	0.009784318	0.000100193	0.001402229	-0.002055741	0.001312738	0.006416089	0.010251866	-0.000125446	-0.004835262	-0.004636483	0.005635958	-0.000323925	-0.003132282	0.006352584	0.000671157	0.001273281	0.002761785	-0.004839243	0.008725635	-0.005065243	-0.00107912	-0.004476271	-0.005429612	-0.005292495	0.002636586	0.000259016	-0.000606422	-0.002142355	0.003449353	0.004738786	-0.005862586	-0.002351295	-0.00043853	0.003243311	-0.001757129	-0.00234224	0.000305743	-0.002573204	0.004244032	-0.005765905	-0.00534697	-0.002314086	0.00161734	-0.00644114	-0.002292183	-0.001855266	-0.002816305	-0.001510944	-0.001470848
cg00244134	0.009775812	0.00117255	0.004539255	-0.003428804	-0.00228934	0.001368422	0.001894998	-0.000796541	0.000328721	-0.002662652	0.008333738	-0.004954047	-0.002037323	-0.001074272	-0.005181022	-0.000875853	0.004803182	-0.00370698	0.003105695	-0.000621522	-0.004403836	-0.001553903	0.004171196	0.001519767	0.000278538	0.002847572	0.004948839	0.000618543	0.005155434	-0.000923368	-0.001493415	0.00118005	0.000980619	0.004139782	-0.004580407	0.002328122	0.003380082	-0.005897532	-0.002996913	-0.002332938	0.005146787	0.001416995	-0.002231039	-0.001626195	-0.007320194	0.010581898	-0.002935883	-0.004859086	0.004650654
cg00244213	-0.000897462	-0.013176317	-0.000270587	0.0053562	-0.000912517	0.005282317	-0.008219346	0.00640418	0.007361254	-0.006717588	-0.005055505	-0.003359646	0.000210254	0.004159418	0.001899183	-0.001856754	0.001181118	-0.005325735	-0.000625271	0.002125457	-0.001833224	0.001870284	0.004951955	0.001177844	-0.001749335	-0.000119212	0.003055151	0.005001012	-0.004509238	0.003614368	-0.002428376	0.006614286	0.001866926	-0.00054498	0.005284041	0.003661203	0.002109389	-0.002233657	0.002705449	-0.000458213	-0.000328439	-0.001887044	-0.002016224	0.00349903	0.001349394	0.000908882	-0.002674811	0.002707953	0.000959625
cg00246701	0.001690096	-0.00045606	0.001726019	-0.008675571	-0.023853069	0.001289669	-0.00679253	0.004047947	-0.012843065	0.004319088	-0.011441366	-0.002108672	0.002243378	0.003363762	0.001167159	0.003867291	0.000568531	-0.004294315	0.004990913	-0.001987153	-0.00367254	4.64E-05	-0.002222432	0.001814806	0.003415202	0.00160489	0.001139361	-0.003550399	-0.001645719	-0.000928412	-0.003317627	-0.00306824	0.000492759	-0.002088808	0.000739145	-0.001415256	-0.000110744	0.000580377	0.00240162	-0.000296721	-0.000658955	-0.000329338	0.000134677	0.000125624	-0.00237336	-0.00311863	-0.000186092	0.000761956	-0.000326071
cg00246767	0.010648797	0.002220832	-0.00063791	0.002123943	-0.001672442	-0.002808289	0.002803502	-0.001710581	0.000942179	0.00252968	0.002655846	-0.000938745	0.003221984	0.004553081	0.00082606	-0.001847978	-0.002912533	-0.004326939	-0.001473205	-0.002368869	0.000977936	-0.003639961	-0.001794316	0.001327176	0.006767031	-0.002264279	-0.003928194	6.47E-05	0.004090704	0.001936909	-0.002670477	0.001418744	0.000618419	0.001555826	9.69E-05	-0.00170631	-0.000482056	-0.000523638	0.005082887	0.0016903	-0.002998495	0.002616932	-2.56E-05	-0.001817427	-0.003726329	0.001879024	-0.000777801	-0.001276161	0.000789801
cg00247020	-0.000736553	-0.003501288	0.005777779	-0.006983584	-0.003792443	0.002548907	0.016017743	-0.001155114	-0.003501641	0.002455873	-0.005376923	-0.003612608	0.001355878	4.14E-05	0.01572493	-0.003912902	-0.002728214	-0.003183867	0.001746566	-0.01257973	-0.018949955	-0.00713562	0.007849158	0.007889839	-0.011298995	-0.009997872	-0.000340126	0.004709859	0.003220502	0.007267301	0.002381343	-0.005546343	0.000512546	0.007519068	0.010385112	0.005864812	0.002020799	0.007530992	0.006900855	0.003189082	0.00598275	0.014702675	-0.015186903	-0.00788293	0.003276071	0.014106542	0.007471229	-0.004987064	-0.018141968
cg00247437	0.005959596	-0.0015302	-0.00583887	0.004781136	-0.000982954	-0.00151637	-0.009810065	-0.001422742	-0.013141442	-0.006734676	0.006750994	-0.006149768	-0.01240594	-0.009163585	-0.013968115	-0.003812071	-0.007255593	0.00118745	0.002338234	-0.003539406	0.002919657	0.004902531	0.01341073	-0.005329742	-0.006894761	-0.00899325	-0.002610406	-0.010050655	-0.003541184	-0.008508234	0.000672284	-0.000642974	0.004388092	-0.006648327	-0.008808126	-0.003909933	-0.003849471	-0.008284182	0.007313941	-0.000956434	0.003153389	-0.004493598	0.00172289	0.00452924	0.007374266	-0.002297016	-0.002456504	-0.000663373	-0.003971004
cg00247864	0.007924187	0.005435259	-0.003267869	-0.005863098	0.005024353	0.007087136	-0.000430775	-0.00108186	-0.004141	0.005247566	-0.005526209	0.00183548	0.001371859	-0.00345918	0.010525948	0.001456599	-0.00712379	0.003104074	0.007929179	0.00309374	-0.001487988	0.004826701	-0.008451195	-0.00534104	-0.002272375	-0.002316802	0.00510693	-0.00721546	-0.003741103	0.001210968	-0.006659769	-0.004208007	0.001009863	0.009249417	0.007788988	0.007399973	-0.001642952	0.008149376	0.001735927	-0.003304925	0.001483712	0.001153095	-0.003254905	-0.001572419	-0.001632443	0.000174973	0.008092366	0.003866024	0.011606379
cg00247972	-0.007352318	-0.001010683	-0.008326901	0.008846815	-0.005779818	-0.007187787	0.006422271	-0.007286214	0.000488952	-0.002520085	-0.004417832	0.006498877	0.000620216	0.001284365	-0.001168507	0.001606014	0.000124898	0.000411274	0.001805982	0.000897563	-7.17E-05	0.000668038	-0.001256863	-0.001206645	-0.002413526	-0.000695597	0.000270801	-0.001652032	0.00147724	0.000996685	-0.000109198	0.002102304	-0.000992434	0.000506252	-0.002788192	0.00073146	0.00213316	0.002421737	-0.000760604	-0.001755861	0.000760941	-0.00071942	0.000223191	0.000567382	-0.000457891	0.002391073	-0.003027004	-0.001065015	0.000435499
cg00249321	0.002101751	-0.009811115	-0.001219296	-0.004833732	0.005471645	-0.010162734	0.003136608	0.012062755	-0.016695805	-0.006010665	0.007143655	0.006723925	0.004446032	0.007408073	-0.000970695	0.005396459	-0.00173846	-0.005029265	-0.003896208	-0.003052783	0.007313512	-0.005632328	0.003500867	0.000750468	0.003549379	0.00330791	0.000145478	0.003582992	-0.003340582	0.001461445	0.000829809	0.008934817	0.00027742	-0.000486642	-0.003480475	0.00132503	-0.001873119	0.002599165	0.001575217	-0.002787669	-0.000559193	-0.00909633	-0.000709281	0.005441058	-0.002694176	0.00142924	0.00538267	0.00944371	0.004242922
cg00249744	-0.005902669	-0.001406895	-0.003497394	-0.005299564	-0.005879426	-0.001637605	-0.001411173	-0.002034481	-0.001247077	0.005137022	-0.003136817	-0.004749747	-0.008732218	0.009615468	-0.002752249	-0.007272566	-0.003685629	-0.0119759	-0.008040594	0.013179869	0.002181076	-0.003162711	0.011052624	0.000155843	-0.001248298	0.018551607	-0.014461328	-0.006719682	0.005460948	-0.014355162	0.011485861	0.002996142	0.004468732	0.00990192	-0.000550456	0.011969066	-0.010187624	-0.010533666	-0.004104866	0.006944893	0.005031394	0.011536438	-0.006736956	-0.008131331	-0.009974118	-0.000477581	-0.001078273	0.010018575	0.000948754
cg00249943	0.010301936	0.002196099	0.000926558	0.00055233	-0.003734933	0.000227747	-0.002394897	0.000667436	0.004795615	0.000489346	0.004587377	-0.004985495	0.006227782	0.003475879	0.000794511	-0.004566305	-0.003728355	0.0004901	-0.00138182	-0.001776749	0.001750863	-0.000568312	-0.000499712	0.006150793	-0.002351532	0.001036233	0.001354381	0.002163893	0.000541141	0.004857482	-0.001677143	0.001394448	-0.001518526	-0.002108933	0.008039202	0.005045216	-0.005514414	0.002649038	-0.001504435	0.002276979	-0.006184376	0.004193455	0.003352879	0.002216838	-0.003032555	0.001964264	0.000220104	0.00699624	-0.002774328
cg00250171	0.002504445	-0.013201925	0.002111727	-0.000522777	0.001505583	-0.007382004	-0.004853452	0.001821883	0.001259572	-0.002933261	-0.001023936	0.005961983	0.002649653	-0.000254946	-0.003723276	-0.004768783	0.002160041	0.003736917	-0.007065845	-0.008382796	-0.001585523	0.002678943	-0.002124482	0.00330124	-0.002646985	0.000875606	-0.001482384	-0.003476887	-0.009826029	0.002951182	0.005808532	0.001470231	0.001851571	0.002430769	0.007427552	-0.002414888	-0.00772383	-0.003928419	0.001737456	0.000933568	0.001500441	0.002937355	0.000192975	0.003087769	-0.001408754	-0.003277847	-0.003011107	0.003448911	0.000162591
cg00250826	0.00563613	0.006006755	-0.009806101	-0.002913262	0.004526047	-0.002510332	-0.000950476	-0.004057737	0.003340082	-0.00460322	-0.006824359	-0.003870461	-0.001114767	-0.000514532	-0.001524506	-0.000176929	0.000317981	-0.002324176	-0.002770815	-0.002833514	-0.007182382	0.001070183	-0.00072144	-0.001724968	-0.007403433	-0.002714261	0.00061217	0.000997647	-0.006042344	0.002178494	-0.001975899	0.003156794	0.00533141	-0.004436324	0.000931247	-0.001390459	-0.003746006	0.001692211	0.001480499	-0.001234344	0.004682404	0.002423294	-0.00407708	0.005106724	0.000566835	0.005903943	0.001162323	0.000820079	0.000777335
cg00251385	0.001420415	-0.013983039	-0.001348586	0.001484101	-0.000348394	-0.003471557	-0.002217867	0.008223091	0.003870218	-0.000200564	-0.000538617	-0.002712354	-0.00216061	-0.002787661	-0.000155903	-0.000733568	0.00139296	-0.001322356	-0.003162263	-0.005520726	0.0025848	0.001685994	0.001759215	0.000896913	-0.001885339	0.005571054	0.000102425	0.004329019	-0.002362593	0.003546913	-0.004048934	0.001759575	-0.002232131	-0.000841404	0.002570139	0.002258576	0.000283473	0.000556224	-0.001077953	0.006330312	-0.00218931	-0.005073159	0.005680422	-0.002219685	0.00456055	0.001075379	-0.003443311	0.00137792	0.000215802
cg00251628	0.005637202	0.002783776	-0.009395362	-0.005448225	0.006901762	-0.000627166	0.002164669	-0.008991851	0.000248808	-0.000633921	-0.011268713	0.000450732	0.000325315	0.001737385	0.003301785	0.004291616	0.006326365	9.07E-05	0.006101085	0.000896074	0.001628364	0.006115474	-0.001138635	0.001463508	-7.34E-05	-0.000977519	0.003720647	-0.004520107	0.010583753	0.003414268	0.001876122	0.002259696	0.001284445	-0.002999255	-0.005116022	-0.000102533	-0.006014456	0.00410614	0.001448226	-0.001355863	-0.001997718	-5.68E-06	-0.004650328	0.008124704	-0.000655698	-0.003919246	0.004849046	0.003175382	0.008580692
cg00251636	-0.003876271	-0.004710976	-0.003726828	-0.007542732	-0.006265563	-0.001224821	0.006087772	-0.001967989	-0.011136217	-0.001666611	0.016761353	-0.002105004	0.002308931	0.000659745	0.004167853	-0.009669143	-0.02212169	-5.69E-05	0.000683483	0.016586577	-0.001927217	0.003213919	-0.006622224	0.005761268	-0.000161744	0.00801573	-0.006850167	-0.016032648	-0.00090777	-0.000768199	-0.003512198	0.009272762	0.000168033	-0.007059533	-0.002379118	0.001274171	0.006148002	0.009415854	-0.009112931	0.009493603	-0.000522552	0.009746308	-0.005600521	-0.010297048	0.003636266	0.007334102	-0.009161832	-0.009187357	-0.002053138
cg00252404	0.008807347	0.001970683	0.004386406	-0.009566916	0.005455706	0.008068337	0.001371899	0.004391196	-0.001061913	-0.000959008	-0.000498469	-0.004060712	-0.001078892	-0.001232057	0.002516902	-0.002397871	0.003053604	0.002986059	0.003499023	0.000304781	0.001427515	-0.004232303	-0.004899223	0.002164545	0.003531629	0.005340457	-0.005094626	-0.001719587	-0.00089557	0.000361853	0.002405892	-0.007346183	-0.001266994	-0.000932697	-0.001943473	0.000167769	-0.003206394	0.003540239	0.003602746	-0.004497709	0.004317088	0.000180979	0.003495062	0.002208194	-0.003601176	0.002524337	0.001445746	-1.37E-05	0.005109107
cg00252955	0.00332702	-0.009298218	-0.006984736	0.000184579	0.004884151	-0.002277451	0.000988517	-0.002407156	-0.01092147	-0.004645872	-0.001609214	-0.002477297	0.004994008	-0.006468193	0.01085783	0.004143957	0.003066565	0.001566597	0.00726874	0.006852286	0.006549978	0.001905929	0.005467944	0.004053892	0.004519893	-0.008828364	-0.006582776	-0.003739317	-0.005364099	0.007827301	-0.002580835	0.007988346	0.000719254	0.002788366	0.003261424	0.000887895	-0.004772854	0.007576611	0.001396061	0.00347812	-0.010523704	0.003721856	-0.007224068	-0.002999883	-0.007192052	0.003762788	-0.009107592	0.00272017	-0.004322988
cg00253748	0.008883811	-0.001818349	0.000361945	0.007918426	-0.005587201	0.009458805	0.00433016	-0.001082072	0.002728954	0.011202284	0.001523816	0.002108078	0.000927368	0.001740935	-0.00396348	-0.005293726	-0.002263857	-0.000553175	0.00139175	8.59E-05	0.002381739	-0.003621013	0.001847816	0.00370164	2.60E-05	-0.004114352	0.001106134	-0.001614742	0.001520004	0.002001594	0.001307451	0.003627283	-0.005000634	0.000570043	-0.002762132	-0.00104673	0.001078492	0.003941395	0.005249766	0.002769703	0.000978387	0.00468347	-0.00442043	0.000459978	0.001446334	-0.006455617	0.010735825	0.005625157	9.95E-06
cg00253867	-0.001366059	4.26E-05	-0.00289769	0.008759801	0.023231309	-0.001712187	0.007833361	-0.00419227	0.009814029	-0.004579907	0.013967997	0.003594565	-0.002019895	-0.003650565	0.005287459	-0.002538547	0.000908549	0.005257223	0.001156071	0.00318756	-0.000598836	0.002033779	0.000278738	0.001489818	0.003617141	-0.004133291	-0.000604321	0.000241971	0.000288953	0.000349648	-0.002031204	0.001768999	-0.00124178	-0.000453122	-0.002969536	0.003578033	-0.00233984	-8.75E-06	-0.005412633	-0.001636222	0.005367193	0.003493243	-0.001619555	0.002246692	0.000144127	0.002164765	-0.000650709	0.000818557	0.000308216
cg00256784	0.004669695	-0.002398257	-0.008901239	-0.003086519	0.004980655	-0.00139874	0.002011503	-0.005865918	-0.00472311	0.001413441	0.001750415	0.003282142	0.006535157	0.001847133	-0.001236682	0.002360991	0.008948991	-0.000665536	-0.008973371	-0.003395862	-0.012855304	-0.000462898	0.005528724	-0.001637431	0.012088547	0.004898577	-0.005413389	-0.002955452	-0.008776113	0.008810017	-0.000749456	-0.001128717	-0.004492375	0.00146612	0.005236867	0.008865872	0.0015495	-0.003564495	-0.004648032	0.011307098	-0.007354732	-0.001756572	-0.000827229	-0.000193152	0.000538702	-0.002977612	-0.003390866	-0.001762553	-0.005213294
cg00257941	0.009953985	0.001259255	0.004551681	-0.001655332	-0.004093079	-0.001392116	0.003164438	-0.002392495	0.003932276	0.001958234	0.006520755	-0.000294192	-0.001826773	-0.003635355	0.003884039	-0.002733463	-0.001041665	-0.000798686	-0.002142749	0.000267723	0.000554081	-0.001143879	-0.004322652	-0.001118733	-0.004051046	6.35E-05	0.006841283	0.004580378	-0.002890674	0.00302127	-0.006806919	0.003124425	0.002831495	0.00186308	0.003078377	-0.002996424	0.001342009	0.001574239	0.002375425	-0.009493451	-0.000914288	-0.004280129	0.003311505	0.000471232	0.004245863	0.000985432	0.002752462	-0.000140807	0.001217389
cg00258173	0.006523494	0.000891729	-0.010609751	0.001765896	0.007358518	-0.004737059	0.001833963	0.001993535	0.002668784	0.001263864	-0.003469268	0.001499323	-0.001296124	0.001974864	0.003240423	0.001638745	-0.003084753	0.000748567	-0.002770207	-0.004113159	-0.002119282	-0.001703326	0.000613305	0.000970122	-0.00132137	0.002983485	0.004690094	-0.001584932	-0.001352255	0.007895878	-0.006019597	-1.41E-05	-0.007193089	0.002745964	0.001842191	0.002505986	-0.008502247	-0.002766122	-0.003348259	0.00011466	-0.001872392	0.004390298	-0.006410189	-0.001063342	-0.005017315	0.000365362	4.18E-06	-0.001170389	0.005280231
cg00259292	0.008695555	0.001617568	0.000489908	-0.000355324	-0.003373198	-0.001353362	0.004434643	0.000423859	-0.000885435	0.008899932	0.004290035	0.005225163	-0.003821644	-0.004708375	-0.008236538	-0.008028673	-0.000819322	-0.007506145	-0.005317048	0.003362599	-0.007380989	0.002340192	-0.00108043	0.002300249	0.002128548	-0.004946694	-0.0081781	-0.000227901	0.003339161	0.003361442	-0.001106632	0.002454553	0.00900734	0.005480404	-0.002716683	0.003562932	0.006362311	0.007219104	0.008510797	0.012375568	0.005623642	0.005123961	0.003155786	-0.001860197	-0.000758629	0.005106362	0.004499424	0.011399229	0.011601366
cg00259935	0.008018991	0.000417861	0.003811319	0.001735998	0.001814373	-0.000886663	0.005989307	-0.002370956	0.002897593	0.003028375	0.006623873	0.006552288	0.000340114	-0.012167029	0.001034328	-0.000312761	0.005184648	0.003544471	-0.008787953	-0.00331534	-0.009706955	-0.013197286	0.00686066	0.005730293	-0.00575656	0.004244726	0.005787478	-0.002437289	-0.002880008	0.000672093	0.000108696	-0.00636152	0.00684772	0.000180875	-0.017634665	-0.000425388	0.0028401	-0.012278526	0.008775691	-0.007076944	-0.000215348	-0.003527605	-0.013877819	-0.000770662	0.004795954	0.001121502	-0.009071333	0.001848735	-0.00195246
cg00259969	0.008184384	-0.005543607	0.007059208	-0.001809586	-0.001229139	-0.003800158	0.000207277	-0.000942813	0.007573243	0.002579731	-0.000853866	0.003344305	-0.000811107	0.001272265	-0.001573117	0.003608635	-0.001852018	-0.00469817	0.000701743	-0.000555233	-0.000151348	-0.004053511	0.00370853	0.000694716	-0.003386812	-0.000485654	-0.001763755	0.006491649	0.007499824	-0.005766246	0.003371311	0.000697357	0.00173885	0.004019138	-0.000442725	0.004972047	0.001027578	-0.001865925	0.006071326	-0.007470112	0.004481532	0.006041714	0.006355737	0.002127091	-0.00384077	-8.81E-05	0.006766404	0.002827433	0.003346249
cg00261096	0.006190713	-0.001780854	-0.011022905	0.000252477	0.004088976	-0.00487187	0.001677673	6.26E-05	0.003272403	0.009520165	-0.004569754	0.00187064	-7.47E-05	-0.003640271	0.000311138	0.000892794	-0.002466314	0.000955834	0.003093949	0.001149392	0.004671675	0.0002765	-0.001594527	0.000662279	7.97E-05	0.000749939	0.000496975	-0.004499735	-0.000326214	0.002579693	-0.000316842	0.005186511	-0.000177382	-0.008270309	-0.005020982	-0.001738551	0.000777731	-0.013064968	-0.004407157	0.002913297	-0.002381359	-0.000583233	-0.002302712	-0.004858771	0.001964828	-0.000174937	-0.001406061	0.001681761	-0.000318042
cg00261570	-0.003046446	-0.000527061	0.002821275	-0.003750787	0.000352788	-0.007080766	-0.001026983	0.007104077	-0.023102305	0.005405869	0.016352941	0.009765683	0.003713662	-0.000617932	0.018966795	-0.006029896	-0.005028139	-0.002916171	-0.000478977	0.000722683	-0.00675466	-0.006065137	0.011581082	-0.001645171	-0.002051544	-0.002483165	-0.00142064	-0.005991877	0.002466011	-0.004952119	0.00281256	0.004154497	-0.001011769	0.017325034	0.004702241	0.002810321	0.014668601	0.011320033	0.005030378	0.000223929	0.008160204	-0.000297012	0.016965872	-0.006410363	-0.003151538	-0.008958909	0.003391513	-0.007870422	-0.010152953
cg00262856	0.002946882	-0.010907343	-0.004254131	0.003586125	0.004242963	0.00475652	-0.006115447	-0.000659793	-0.002003389	-0.001956525	0.002657645	-0.004079482	0.003352152	-0.005452879	0.000541586	0.002415125	-0.009604227	-0.00317257	-0.003141474	-0.002384075	-0.005540006	-0.001280122	0.006655443	-0.011009482	-0.004206387	0.00435519	0.003775186	0.001403503	-0.00732359	0.000675044	-0.011981768	0.002297498	0.007760566	0.013089514	0.001001994	-0.007024824	0.003207521	0.000941857	0.001133968	-0.002559388	0.001367596	0.000183994	0.001753284	0.001552497	0.002746678	0.000105013	-0.003608863	0.010036261	0.002195723
cg00263654	-0.003350919	0.008513556	-0.006063611	0.008905339	-0.002216431	0.000909225	0.006832432	0.004286856	0.002397612	-0.006713532	-0.006661216	-0.007900976	0.005448485	0.009318907	-0.013411151	0.00816662	0.003826486	0.000776239	-0.005683595	-0.004267493	0.005743301	0.002918455	0.005250169	-0.00159427	0.000639213	-0.003183999	0.003344853	0.003423474	0.005460668	0.001041421	0.004797385	0.004968812	-0.005214551	-0.001195394	-0.004449744	0.003750422	-0.000583596	0.000626963	-0.001132471	0.001193865	-0.003181979	-0.008477528	-0.000678979	0.002719269	0.003016183	-0.004478782	0.004644963	0.008598415	-0.003951662
cg00264579	-0.00020181	0.000181466	-2.88E-05	-0.008894534	-0.022766129	-0.003133645	-0.009108577	0.00507877	-0.004944527	0.001121885	-0.011289116	-0.001592628	0.002567811	-0.002241959	-0.002951653	0.004253801	0.011317055	-0.001668686	0.012341505	-0.007597683	0.002982197	-0.002191185	-0.007844948	0.003733931	0.00401593	-0.007257045	-0.006337044	-0.001972625	-0.007339117	0.004378709	0.000585727	0.003102792	-0.000190122	-0.000288079	-0.000875058	-0.005988603	0.00387263	-0.000188301	0.00170033	0.000483994	0.000612052	-0.004344962	0.000381215	0.003485718	-0.003987966	-0.002924946	0.001417629	0.005040277	0.002502389
cg00264615	-0.000144142	-0.00342989	-0.000259371	0.009565077	-0.00271462	0.004452873	0.005419433	0.003249958	-0.004585987	0.008539153	0.005573312	0.004446917	0.000869901	0.002156375	-0.011764086	-0.002775664	-0.007716051	0.011932804	0.017713833	-0.017343725	0.005015876	-0.004680189	-0.005249518	0.007535699	-0.016762544	-0.001718497	-0.001291055	0.000635899	-0.022456237	0.002113709	0.01068103	-0.020081608	0.01531606	0.003598764	-0.009091259	-0.010700568	-0.019594311	-0.010292601	-0.012186306	-0.002144315	0.002295503	-0.009658012	0.009560643	-0.002664546	-0.007423904	-0.002569991	0.009001406	0.000455471	-0.00770696
cg00267231	0.003552795	-0.013040209	0.001598179	-0.000464088	-0.001207587	-0.001885302	-0.004752143	0.004088453	-0.001892282	-0.007024014	-0.000202684	-0.000561458	-0.000143136	-0.003200726	0.001126235	-0.011079461	0.002678013	-0.000721928	-0.001194904	-0.004910307	0.001832613	0.00319655	-0.000954925	-0.007819576	-0.002225931	-0.004426491	0.000758312	-0.005487608	-0.005663873	0.00655448	0.001946787	0.002473849	0.005726729	-0.003597427	-0.000294031	0.001626912	0.000884332	0.002407699	-0.003542117	-0.002560066	-0.001996461	-0.004328623	0.004279091	0.003381807	-0.001521842	0.002258585	-0.001651589	-0.001583529	0.004102887
cg00267482	-4.21E-05	-0.00175976	-0.004066609	-0.000787573	-0.000632999	-0.001920376	0.010264859	0.019283727	0.006198812	0.005198595	-0.006559656	0.002543132	0.006519229	-0.000633726	0.005419111	-0.013828876	-0.002815238	-0.00658656	0.000624942	-0.006294183	0.001855908	-0.00044514	0.005391929	-0.003886354	0.000625557	-0.006799171	-0.005621563	-0.005080038	0.010696527	-0.009559012	0.005719172	-0.017370583	-0.006820176	0.013534891	0.000979899	-0.003877854	0.004048207	-0.00696629	-0.003365648	0.00276287	-0.015155358	0.008350537	-0.00970901	0.014505145	-0.006104998	0.009694265	0.010507736	-0.002970649	0.003466694
cg00269503	0.000950331	-0.000367945	0.001299123	-0.006997251	-0.022977118	0.002123088	-0.006514432	0.006344572	-0.013487584	0.006351179	-0.006696765	0.0001225	0.006754594	-0.003863944	-0.002762636	0.005167116	0.000968275	-0.004474631	0.010638269	-0.000511293	0.001813747	0.009861752	-0.003552995	0.002973188	-0.001225042	0.002574872	0.003412482	0.00321976	-0.002306006	-0.002386866	0.002888843	-0.000810209	-0.009204761	0.001655451	0.001709214	-0.001384408	-0.000123236	-0.002490335	-0.001819065	0.004151869	0.003812857	-0.007067107	0.004827213	-0.001878763	-0.004630999	-0.001019389	0.000488609	0.003150847	-0.001414925
cg00270194	0.006779621	0.000254204	-0.002621618	0.0062292	-0.00149031	0.003503557	-0.006280223	0.008390497	-0.000131294	0.007156517	0.001428333	0.008825761	0.002143224	0.00339746	0.002969285	-0.007159684	-0.002269219	0.008106283	0.003501853	0.0025875	-0.01318164	-0.008710305	0.010065545	-0.003213796	0.001050086	-0.006026347	-0.01024086	0.005361482	-0.00216449	-0.011585193	-0.004036673	-0.007890739	-0.00391875	0.002690273	0.01522125	-0.011941231	0.010651908	0.000702636	0.005631724	-0.003817548	0.013822623	0.000822272	0.00339856	-0.004383858	-0.012608442	0.01198892	0.012631608	0.002382902	-0.007943625
cg00271154	-0.002784717	-0.000984189	0.005010505	-0.001877422	0.00088996	0.001707336	0.02281947	-0.002755695	0.005203772	0.010022632	-0.006633417	-0.008591705	5.70E-05	0.004377148	0.004518423	-0.006454687	-0.005182665	-0.008774296	-0.00172983	-0.003461367	-0.000346142	-0.006941314	-0.001534581	0.000216491	0.00459046	-0.009481005	0.007167856	0.000685785	0.00257	-0.01099789	0.007537485	0.001776991	0.0178628	-0.001003789	0.001044451	-0.012835364	-0.014808631	-0.006038533	0.003165678	0.002730105	-0.009299929	-0.002132043	-0.001740336	-0.003503752	-0.003006032	-0.003805391	-0.002807614	-0.001766306	-0.009699078
cg00271426	-0.004985827	-0.000986877	-0.011879318	-0.008575064	-0.004633251	0.002061931	5.38E-05	0.000876459	0.005138888	-0.001143062	0.004054664	0.004763549	-0.000460355	-0.002663938	-0.000978341	0.002314025	0.002678339	-0.003446901	0.005478855	-0.001830824	-0.002740187	-0.001640071	-0.00264759	-0.00287091	-0.002257911	-0.000880343	0.00361971	-0.001450575	0.002071781	0.002406702	0.002455092	-0.00158163	-0.000608319	-0.002202728	1.72E-05	0.002626629	0.002558683	0.000580251	-0.001753732	0.003053807	-0.0045712	-0.000263312	0.003978797	0.002576526	0.002462746	-0.003120224	-0.002659505	-0.004107692	0.002095467
cg00272971	-0.003724603	-0.001751256	-0.010164306	-0.009216218	-0.002681471	0.003230426	-0.001922204	-0.001543398	-0.004103028	6.87E-05	0.012156913	-0.003950277	0.004506721	0.003231087	-0.005037714	-0.000346949	-0.002376076	-0.010878673	0.002219847	-0.002155432	0.000685629	-0.00995954	0.002666577	0.000694519	-0.008993609	0.005347003	0.012597983	-0.00736972	0.007415581	0.002782914	0.001033628	-0.003682088	-0.001297333	-0.012999739	-0.001014723	-0.00404756	0.002309252	0.004969609	-0.002266859	0.005336191	-0.001182828	-0.005524093	0.001459163	0.000962365	-0.000445003	0.001233652	-0.003289491	-0.012194183	0.00080643
cg00273046	0.006737192	0.002370143	0.003801715	-0.002216962	-0.000662337	-0.009020262	0.010789128	-0.000174965	-0.005149773	-0.005099421	0.003114712	0.005048584	0.001329085	0.008071722	-0.00227387	-0.002732289	-0.007181045	-0.012701731	-0.001355713	0.013181229	-0.001562642	-4.11E-05	-0.010290467	0.011281812	-0.004257917	0.004957882	0.01026653	-0.008796195	0.000501095	-0.003203697	-0.003334752	-0.005099769	-0.003608788	-0.000974004	0.001011406	-0.000817752	-0.024315409	-0.006375291	-0.005761193	0.001332424	0.004353686	-0.005459748	0.003443749	0.009192694	0.011613856	-0.011660477	0.00134219	-0.010619759	0.000556306
cg00273076	0.009917381	-0.001712026	-0.002778071	0.001088042	-0.003344881	0.001783126	-0.0008562	0.004863895	0.004322615	-0.00391359	0.007874721	0.000583385	0.002213483	-0.001188887	-1.10E-05	-0.002007227	0.00487269	0.000620545	-0.004709068	-0.003251476	-0.001485577	-0.003571116	-0.008391402	-0.001254917	-0.002169302	-0.001831225	0.001822301	-0.000777395	-0.006134753	-0.002073055	0.001578454	-0.001185227	-0.001733129	0.000415161	-0.009798624	-0.003428033	-0.004300828	0.007523805	-0.006576898	0.002244422	0.000839228	-0.009724623	-0.002512312	0.01042742	0.005254886	0.00043836	0.004723879	-0.001359262	0.001073184
cg00279054	-0.001366536	0.00582479	-0.00930698	-0.000814243	-0.005816742	0.004757148	0.009784474	-0.003477559	-0.004266949	-1.39E-05	-0.001863609	0.000892538	0.003300696	0.007930026	-0.004257956	0.002574688	0.001588814	-0.005563615	0.002915483	-0.001013661	0.011062618	-0.007738488	0.002571688	0.005138385	-0.007070109	-0.00916673	-0.00735939	-0.000398743	-0.000540955	0.006592438	0.002827024	0.003189416	0.009258976	0.01252845	0.008465864	-0.002294119	0.000325524	0.005002173	-0.005156354	-0.002275829	0.006390546	-0.004435689	0.004528352	0.001609668	-0.003688966	0.004920743	0.00187678	-0.007051564	-0.003529969
cg00279752	0.007960406	-0.003971752	0.008166528	-0.00336079	-0.001343886	-0.002518006	0.000616316	0.003082471	0.005608735	-0.002870796	-5.23E-05	-0.00027879	-0.002135273	0.003352645	0.00435053	0.00312048	0.003129918	-0.008593432	-0.0029411	0.00022484	0.006113219	-0.006712926	-8.89E-05	0.007430675	-0.002189562	-0.002759018	0.002052882	-0.000654872	-0.002562005	-0.003169651	0.001405814	0.002516686	-0.000884343	-0.00069739	7.08E-05	0.002606474	-0.000110448	0.000313375	0.002449957	-0.001980268	-0.001393896	0.002392154	0.007686123	0.005063397	-0.001847474	0.01277927	0.008570624	0.006164301	-0.001922385
cg00280963	-0.000347776	-0.013680722	-0.002060636	0.001631699	0.001747123	0.005420228	-0.003434338	0.001350961	0.004199715	-0.006924953	-0.005952432	-0.001147985	0.002328007	0.008785035	-0.006838932	0.000737482	0.004214085	-0.003458195	-0.006180678	-0.000670028	0.001896844	0.000319054	-0.000153913	-0.003886567	-0.002479197	0.002901892	-0.000376075	0.000878187	0.001748363	0.002772595	-0.002727372	0.004327296	-0.005641042	0.000631423	-0.000321296	-0.000165708	0.001490639	-0.006729221	0.001149511	-0.000460349	-0.000137515	-0.007395934	-0.002177745	-0.001152419	-0.000707063	0.000271618	0.003389087	-0.000779934	0.003784717
cg00281024	0.002128507	-0.008628625	-0.000509267	-0.003481826	-0.018389674	0.006174131	-0.009386771	0.00431217	-0.007240888	-0.000194013	-0.009876252	-0.002336259	0.000428695	0.007613805	0.000186679	-0.000760737	6.79E-05	-0.00396319	-0.00233097	-0.006076279	-0.003640411	0.001231302	0.002139305	0.000333255	0.001238087	0.003035713	-0.004336586	0.001395831	0.000473035	0.001587684	-0.005566275	0.00349692	0.000141456	-0.000724645	0.001501263	-0.005579467	-0.004232858	0.000420913	-0.002406696	-0.004826518	-0.001454546	0.003682636	0.006568575	0.001575895	-0.002010142	-0.002253076	-0.000905035	0.002317477	-0.003785023
cg00281640	0.009772371	0.003268426	0.000209345	-0.001590523	5.37E-05	-0.007970701	0.000736948	-0.000135635	-0.002336767	-0.007155433	0.001755054	-0.00090941	0.004562047	-0.00234935	0.000638569	-0.004641493	0.001610257	-3.22E-05	-0.005069655	0.000203326	0.004526498	-0.000336394	-0.001019133	-0.006715462	0.000554462	0.002978305	-0.002328122	-0.00272045	-0.001328952	0.004422739	0.005239802	0.003383065	0.00417452	0.00793333	-0.006635664	0.008119056	0.002078098	-0.000375608	0.002677609	0.001019549	0.003936268	0.003624892	0.006890742	-0.003900455	9.06E-05	-0.000985619	0.003009273	-0.002855233	-0.002895193
cg00281833	0.008264142	0.005238639	-0.003294014	-0.005932701	0.008421561	0.008136348	0.002614737	0.002012985	-0.001985798	-0.003718844	-0.008711143	0.002004674	-0.006258209	-0.002361601	-0.000737387	0.000151207	0.00837074	0.002630912	0.000507127	-0.003214932	0.003644257	0.004323119	-0.002975973	-0.006655649	0.006161854	0.0001073	0.005957584	-0.002608931	-0.000175121	-0.003948409	0.004964864	-0.000324842	-0.002208399	-0.000629825	0.002330486	0.000494068	0.00350276	-0.000831126	0.000544995	0.002046346	0.000990275	0.003906568	0.001249439	-0.003420993	0.002082339	-0.000993092	-0.00054531	-0.001584847	0.003321316
cg00282490	0.001426831	-0.013788187	-0.003593616	0.002968662	0.001494962	0.003044284	0.001235104	6.85E-05	-0.001176992	0.003327624	0.003512433	0.002971439	-0.00079885	-0.002172936	-0.003390282	0.000113914	-0.000280824	0.002386959	0.004878516	0.001957337	-0.002435367	0.002935232	-0.000236921	-0.003550184	0.005720524	-0.000969767	-0.000749297	-0.000161136	-0.004291201	-0.007115544	-0.001043981	0.002738248	-0.002265278	-0.00720223	-0.004813843	-0.000759452	-0.002601458	-0.005723774	-0.003447878	-0.000343239	0.004193691	-0.002125039	0.002263121	0.005087394	-0.001008728	-0.000230947	0.005571276	0.005216659	0.005228721
cg00282704	-0.00798923	-0.002898074	-0.005320162	0.003202798	-0.002272456	-0.004911989	-0.003227846	-0.00309697	-0.000372169	0.00164704	-0.000737047	-0.002469995	-0.005724528	-0.011292947	0.006384653	0.001362404	0.004905402	0.015815925	0.001106718	-0.007800901	-0.005864654	-0.000731738	0.002449311	0.001823497	-0.005042832	-0.008944681	0.004211791	0.001966075	-0.013732907	-0.002816733	0.006010789	-0.004908193	-0.000614943	-0.010886054	0.004465289	0.001896532	-0.0078753	-0.001917499	0.003563848	-0.005703929	-0.002735048	0.01002507	0.003259809	-0.00586405	-0.005731324	-0.011372118	0.000457013	0.002061101	-0.006327337
cg00282792	0.009324202	-0.001858216	-0.000903888	-0.002346292	-0.003938537	-0.007963922	0.000361227	-0.005755526	-0.000573467	0.005386161	0.004614041	-0.005708832	0.004251954	-0.000789407	-0.005560595	-0.003687107	0.000250892	0.00337952	0.001761057	0.000255988	-0.008645403	-0.004647483	0.000811259	-0.002665395	0.001575278	-0.002475641	0.000345379	0.003396255	-0.004472389	0.000911961	-0.001865874	0.004991155	0.003640341	0.006800073	0.007378792	-0.001030892	0.010989392	-0.001405673	-0.001200266	-0.010083566	-0.00574325	0.00653447	-0.00063662	0.002708301	-0.000715371	-0.003647339	0.002683747	-0.006503277	-0.0026597
cg00284078	0.009640432	0.001443158	0.003890382	-0.000183633	-0.001441999	-0.004032265	0.002964918	-0.004516384	-0.001858791	0.000246603	0.008936614	-0.002681965	0.004064048	0.000662222	2.80E-05	-0.001430165	0.003227588	0.002433408	0.005374495	-0.003121221	-0.007491861	0.000842	0.005637129	-0.001743437	0.00058095	-0.000936747	-0.002331509	-0.001328541	0.000719645	0.003275094	-0.003613704	0.003778154	0.002386418	-0.004846623	-0.005974992	-0.007706707	0.005562613	-0.004959053	0.002134726	-0.007263927	-0.002715602	-0.005948422	0.001812125	0.01201192	0.003518196	0.002720989	-0.002943052	0.003347901	-0.000459983
cg00286137	0.001790887	0.001904494	-0.004508457	-0.001141918	-0.002429532	-0.004073843	0.003505478	-0.002033535	-0.001088127	0.005411337	0.010323447	0.002943198	-0.001887971	-0.021271141	-0.005450468	0.001377045	0.006909078	-0.005595362	0.002645664	0.007679296	-0.019276426	0.007153798	-0.005625033	0.002563982	-0.008546843	-0.003729991	-0.003485364	-0.001681807	-0.010491415	-0.010106814	0.002089369	0.018697556	0.006809094	0.010048327	0.012846581	-0.011552568	-0.011125253	-0.005310579	0.003392329	-0.005141586	0.006411942	-0.021357216	-0.000355977	-0.000523977	0.000539744	-0.008707842	-0.000175566	-0.006611762	-0.005982855
cg00286320	0.008151498	-0.002324012	0.003162511	0.003233429	-0.002551567	-0.00172604	0.001656906	0.003461272	0.004268214	0.006639028	0.001409048	-0.004521091	-0.007409472	0.007845097	0.002467168	0.00658269	0.001768496	0.000537969	0.005520566	0.007149428	-0.005864762	-0.009503346	0.003828228	-0.003111619	-0.0115524	-0.000931106	6.70E-07	-0.006221131	0.011090461	-0.002544448	0.003808666	-0.003678651	-0.014388404	0.001994258	0.006372411	-0.00348302	-0.002912876	-0.004718424	-0.014410979	-0.005176474	0.00878977	-0.003925454	-0.000427983	0.001115227	-0.010370151	-0.001031689	0.001774938	-0.013329345	0.00308004
cg00286916	-0.005579158	-0.004815614	-0.007843497	-0.000765453	-0.005067021	-0.001522126	0.002766579	-0.001598836	0.00109916	0.003461821	0.004617684	-0.013003747	-0.000329434	0.00212142	0.004170821	-0.005321789	0.003702801	-0.0008089	0.005013438	-0.010460179	0.004944709	-0.00043588	0.0005913	0.005129116	-0.012590116	0.000272422	0.000610934	-0.002636223	-0.007924863	0.001657239	-0.000742159	-0.002637384	-0.011907277	-0.004152479	-0.007213959	-0.005713144	-0.014319224	0.001766848	-0.009267638	0.000983189	0.009112097	-0.006714093	0.002071863	-0.008093595	0.003700272	0.006109086	0.001837924	-0.004160509	-0.004966959
cg00289591	0.005722265	0.001939897	-0.00843598	-0.000459364	0.00570518	0.001084737	-0.000905544	0.00047431	0.002139748	0.006446989	0.002238912	-0.002079017	-0.003256964	0.006537272	-0.001495394	-0.000502857	0.004209464	0.00501288	-0.006140372	-0.006345777	-0.002658953	-0.012365289	-0.000593794	-0.002613767	0.00522918	0.003855575	-0.003399848	-0.00076141	-0.009068711	-0.000398397	-0.000979742	0.004289324	0.009639313	-0.002442741	0.009558582	-0.000829206	0.010415077	-0.008135082	-0.008497291	0.004725736	0.004417766	0.014014297	-0.004291289	-0.010023463	-0.001616997	0.003219697	0.00433995	-0.005083714	0.003009254
cg00290109	0.00351946	0.004196187	0.000308064	-0.001829293	-0.004504756	-0.006698545	0.000187089	0.000343406	-0.003597992	0.007606474	0.002244541	5.55E-06	0.001860593	-0.010478991	0.015214142	0.019157749	-0.000164261	0.000704871	-0.013066663	0.006754273	-0.005031235	-0.013093197	0.006987491	0.001362764	-0.003286665	0.00298632	0.008975852	-0.004596745	-0.0004407	0.002683328	0.00225038	-0.021097403	0.000582876	-0.000993677	-0.011970444	-0.007217816	-0.015901121	-0.008431867	0.000789917	0.017728983	-0.007143568	-0.012611542	0.016431687	-0.003997687	0.005312184	0.000254455	0.006308742	-5.70E-05	0.008434992
cg00290302	0.008159462	-0.002700889	0.003038797	0.001707732	-0.003474234	0.00525432	0.008824366	-0.001039302	0.003456737	0.006093972	-0.005162125	0.018547937	0.000153489	0.001679782	-0.000781763	-0.005636962	0.009726762	-0.002499619	-0.002595803	0.001467617	-0.003209969	-0.002468277	-0.003019609	0.008241239	-0.003576247	0.007290711	-0.003741224	0.00300133	-0.003663276	0.002047181	-0.005160465	-0.010879391	-0.004115477	0.010203539	-0.005383051	0.000732755	0.00224529	-0.004267635	0.00026579	0.005746072	0.004421672	0.006900194	-0.001708437	-0.005763425	0.00051777	0.005956928	0.001924071	0.007570245	0.007971981
cg00290812	0.009090626	0.00267651	-0.003475377	0.003192834	0.001798595	-0.005006335	-0.004630009	0.00360875	-0.007073141	0.002428587	0.005490694	-0.001509606	0.001366268	-0.004785371	0.012570709	-0.00417829	0.000635974	-0.005911678	-0.004233398	0.003143677	-0.005591975	-0.002597898	0.003142422	0.002126038	-0.002388144	-0.007456719	-0.003648144	-0.002444663	0.007765138	-0.002154257	0.002290184	0.006109983	-0.004744972	-0.001036514	-3.00E-05	-0.006300086	-2.84E-05	0.008667455	-0.004003701	0.002197117	-0.005747692	-0.007567278	0.002515717	-0.006351122	-0.001202938	0.008958469	0.00385294	0.001641802	0.002633321
cg00292639	0.009362695	-0.000762201	-0.00369122	0.002503372	-0.002717538	-0.002214259	-0.001796046	0.002136158	-0.004618685	-0.002075556	0.002144078	-0.003916787	0.002996512	8.02E-05	-0.000350295	0.001984869	-0.004866454	0.001629444	-0.0014849	0.003822312	-0.001606056	-0.001966576	0.012307709	-0.008368898	0.003024318	-0.00704866	-0.002584264	0.002507762	0.000337148	-0.003509229	-0.001522119	0.008228636	-0.000322639	0.000950599	-0.000684161	-0.005073226	0.001322265	0.002151047	0.0024117	-0.007526175	0.000407165	0.000185424	-0.000146707	0.008006098	-0.013900321	0.005323447	-0.00074848	-0.004751821	0.00499737
cg00293511	-0.006197675	-0.002510774	-0.005128915	-0.01358596	-0.000645141	-0.00395018	0.002594441	-0.000818626	0.000817087	0.0010916	0.008079389	-0.005906449	-0.003325515	-0.0034565	0.008476384	-0.005386524	-0.000940394	-0.002056338	0.005069683	-0.00860403	-0.002058767	0.000363158	-0.005146422	0.005525957	0.000173067	-0.003579003	-0.00497057	0.002096147	0.006610385	-0.004410658	-0.004530223	-0.002212515	-0.001855205	0.000272304	0.006611048	0.003368826	0.005007494	-0.005692476	-0.004842294	0.008383255	0.006974072	0.005283487	-0.002062485	0.006683074	-0.000587948	0.004236777	0.001433671	0.008940095	-0.00020422
cg00294442	0.001851576	0.002649263	-0.00828555	0.001557608	-0.002340392	0.004973471	0.015046989	0.006345689	-0.005412683	-0.010245577	-0.003809475	-0.001952673	0.002456904	0.004412478	-0.002048038	0.00724961	-0.003897612	0.015331157	-0.009859921	-0.00615824	-0.004770488	-0.008304411	-0.018245868	-0.005300357	-0.003293392	-0.008466139	-0.004170562	-0.007728553	-0.010643665	-0.020652573	-0.004703182	0.002522278	0.008429199	-0.01742284	0.001208727	-0.000965269	0.006992239	-0.008393995	-0.001244622	-0.009184019	-0.001447554	0.00290068	-0.009649004	0.001479199	0.004389834	-0.000334253	0.010259255	0.000975631	0.002107449
cg00295657	-0.003535013	-0.003625869	-0.004865536	0.008915573	-1.33E-05	-0.002157794	-0.009021192	0.005379956	-0.010873279	0.00337617	-0.001558377	-0.010133732	-0.001801173	0.000900303	-0.010672387	0.001915885	-0.002009356	0.005558526	0.00907832	0.002709976	0.002059974	0.004107071	-0.001492485	-0.002672051	-0.006338055	-0.015606581	0.007961169	0.006997209	-0.003682811	-0.011584536	0.003912341	-0.003884862	0.012202553	-0.006815498	-0.006798183	-0.002555807	-0.014416086	0.009001852	-0.00573222	-0.020544034	0.01650273	0.021009414	0.005791011	-0.000280107	-0.011630122	-0.005673968	0.002592831	-0.004053631	-0.010616619
cg00295725	0.003620297	0.003534157	-0.000552288	0.004272813	-0.006047683	0.009451847	2.66E-05	0.002896406	0.009564957	0.00690075	0.000215991	-0.00984993	-0.002231848	-0.020079413	-0.005919673	0.000944311	0.006351376	-0.007129159	-0.012094737	0.014516709	-0.012373133	-0.008430993	0.005864724	-0.009860838	-0.012231261	0.001776154	0.004494884	0.001532792	0.002082878	0.014397545	-0.007652081	-0.001322327	0.005055564	-0.001877137	-0.007422057	-0.023711854	-0.012488294	-0.000952766	0.007137942	0.001258309	0.014969304	-0.00224318	-0.00110083	-0.001210576	-0.00230763	0.008093229	-0.004596244	-0.006130175	0.00128232
cg00296428	-0.004796413	-0.001988572	-0.005362912	-0.006798261	-0.000659746	-0.003000668	-0.005960316	-0.000327643	-0.005621999	0.004968045	0.013579132	0.004777037	0.007994364	0.002495757	-0.000392483	-0.014391698	-0.008987566	0.011576704	9.79E-05	-0.012510245	0.006071402	0.000336551	-0.008810816	0.012007611	0.002925402	-0.000420141	-0.002047289	-0.009687765	-0.00786345	-0.009713747	-0.001768924	0.015220954	-0.002007012	0.010725707	0.011700345	0.002113646	0.015630466	0.01387467	-0.007680477	-0.001110795	0.006972062	-0.004739301	0.004005603	-0.010758077	0.002215617	-0.007464189	-0.005700726	-0.003657011	0.009250982
cg00297075	0.004121301	0.003758701	-0.003566565	-0.0132571	-0.008784817	0.00569816	-0.001434949	0.000338862	0.010618345	0.000110979	0.004358753	0.019842814	0.001871825	0.009624063	-0.001765872	0.003201618	0.000567046	-0.001146693	-0.000759756	-0.003949489	-0.008299123	-0.004641948	0.001686571	-0.007387124	-0.007435971	-0.006718755	0.001602467	-0.00291576	0.000990357	-0.001879933	-0.00103018	0.00626745	0.006660673	-0.000324638	0.001753995	0.002133973	0.001914302	0.00343825	0.007656617	0.012719387	0.010844743	-0.001139169	0.003111528	0.005738715	0.002577782	0.001712335	0.001603093	0.015442271	0.007450489
cg00297805	0.005689759	-0.009924797	0.004200621	0.000391707	0.000507647	-0.003135144	-0.00112908	0.000478449	0.004901989	-0.005312429	0.001986072	0.002856273	0.001366516	-0.00498713	0.001574282	0.005007649	-0.002782107	-0.000987316	0.006502641	0.002147779	0.004291085	0.002243346	-0.00268167	-0.003302572	0.002920149	-0.008286288	0.001482217	0.002202254	0.000113874	0.002173233	0.006024377	0.003778569	0.01191706	-0.007712348	0.010113241	0.004095385	-0.000159137	0.001826362	0.006901564	0.015881249	0.00622474	0.005199353	-0.000730989	0.000160347	0.002120536	0.00499571	0.0039512	-0.006396975	-0.005502422
cg00297951	0.007713784	-0.002737764	0.003421958	0.002357465	-0.007593537	0.000708943	0.000273143	0.003126498	-0.001271597	0.012260296	-0.001235374	0.010233082	-0.00038388	-0.010445279	0.0042676	0.001279885	0.008561298	-0.005452581	-0.006882468	-0.007210832	-0.001427145	0.011749117	0.009921959	-0.003684509	-0.009405722	-0.001745609	0.008689437	0.00492241	-0.005233675	-0.003135973	-0.003323423	0.002812317	0.000269616	0.001000988	-0.002839804	0.007101307	0.000425753	-0.000918931	-0.002952493	-0.005059843	0.006967148	0.003656557	-0.006695525	7.76E-05	-0.004359897	-0.002015409	-0.000476912	-0.002887328	-0.000474617
cg00298301	-0.000801145	-0.000196252	-0.003065818	0.009068995	0.023231298	-0.001234097	0.008708297	-0.002165561	0.009071369	-0.00446538	0.01281408	0.00111699	0.001352759	-0.004615806	-0.001052058	-0.005320347	-0.001421148	0.004285908	0.005839936	-0.004595143	0.001291226	-0.004498314	-0.00334028	0.000199714	-0.001940282	-0.005648334	-0.000152176	-0.000545615	-0.000697345	0.00075731	0.002315068	-0.005518514	-0.002384973	0.002332532	-0.000166592	0.002783807	0.000849024	0.000799662	-0.001238548	-0.00101527	-0.004875629	0.001467434	-0.003090528	0.000830599	-0.002930544	0.003376865	0.001006	-0.000605171	0.003183214
cg00298697	-0.00700717	0.000967537	-0.008317266	-0.00405498	0.003130324	0.000942542	0.004600442	0.007776636	-0.000942376	-0.000156549	0.003900583	0.002713195	-0.005275644	-0.005483178	-0.008927885	-0.002093267	0.010229635	-0.004547555	-0.000306754	-0.002109285	-0.00501931	0.000234402	0.003280577	-0.002152207	-0.001175647	0.006257318	-0.001646046	0.009064391	0.007720531	-0.011362331	-0.001275451	0.00349736	-0.000932969	0.002849553	-0.002769849	-0.001016842	0.002132484	0.001564267	-0.00421066	0.006998877	-0.006907644	0.001804074	0.006130277	0.00061062	0.00521614	-0.007313854	-0.002368145	0.004379441	0.004408407
cg00299517	0.005312684	-0.002842908	-0.003289346	-0.004864002	0.000381209	-0.007953862	0.0029968	0.006822609	-0.003307227	-0.005080315	-0.004875771	-0.004807486	-0.005412757	0.001359642	-0.00120878	0.000914982	-0.003224508	-0.010717696	0.008321715	0.016516068	0.004124854	-0.006523723	-0.009482556	0.003766413	0.000609588	-0.017747503	-0.008113619	-0.003494273	0.001507227	-0.012112394	0.005083932	0.003045344	0.008567405	0.011569566	0.006475569	-0.01305305	0.005783857	0.011049031	0.009328163	-0.015695991	-0.01400599	-0.00522549	0.014392981	0.006390619	0.011098086	0.009538321	-0.000571252	0.002008444	-0.005515115
cg00300211	0.00625541	-0.006963244	0.000164901	-0.008129391	0.002761586	0.005224816	0.008781099	-0.005317143	-0.001461341	0.002611441	0.002054864	-0.007015628	0.008118399	0.013837231	0.000821855	0.007964512	0.013505206	0.004727857	0.000352851	-0.011559875	0.000400207	0.004599837	0.0058429	-0.004005093	0.010020038	-0.001394975	0.00028315	-0.001079225	0.006483862	-0.002277095	-0.001468356	-0.00099041	0.000134097	-0.004134606	0.002271568	0.005656762	0.000342555	0.002824831	0.002853047	0.002650016	-0.007492472	-0.006562443	0.002349387	-0.000923167	-0.002838238	0.002372996	4.65E-05	-0.003179485	-0.000883493
cg00300233	0.003361037	-0.006407985	-0.010420705	-0.000704163	0.001949537	0.002258914	0.002099246	-0.006840535	0.003311772	0.013470952	-0.006133744	-0.001015312	0.00067254	-0.002329212	-0.014627409	-0.00109868	0.005830759	0.00176239	0.000565557	0.000960685	0.00255467	-0.004223459	0.001828121	-0.003826653	0.005500202	0.005405715	-0.002105081	-0.006961762	0.000637134	0.000506073	-0.004655194	0.003945879	0.000784833	0.003633556	-0.007410508	-0.005142364	0.004418754	-0.006002187	-0.001222103	0.003627335	0.002212212	0.00107116	-0.00620467	-0.002711382	0.000159524	0.001485273	0.004057188	-0.001873147	0.002272184
cg00301020	0.007500045	0.000556469	-0.00161586	0.001804934	-0.007637471	0.000541762	0.006103757	-0.004026703	0.010773393	-0.011694083	0.00802933	0.004344534	0.00419272	0.000258086	0.000986604	0.005735723	-0.003940154	-0.004147629	0.002153365	-0.014710757	0.005672609	0.00532601	-4.66E-05	0.00428907	-0.005193833	0.003645232	0.009083321	0.006320751	0.015178442	-0.001631299	-0.002831541	-0.001489936	0.002246099	0.01635611	0.002598333	0.001179001	-0.001283165	-0.009330777	0.006069235	0.002749293	-0.000225356	-0.002916166	-0.007661922	-0.003019086	0.005786139	0.001390599	-0.009944305	-0.005437713	0.001714028
cg00301226	0.00272771	-0.006909225	0.001731771	-0.009571952	-0.013623166	-0.007804819	-0.002738428	0.000507899	-0.010516339	0.003282882	-0.000790234	0.003302234	-0.002909065	0.001102354	-0.004724726	-0.01401177	0.001790125	-0.003496877	0.005286292	0.002354991	-0.007673708	-0.003738835	0.000265878	-0.001632358	0.00523975	-0.009611606	-0.002097655	-0.000535232	0.001246669	0.001143492	-0.001407405	-0.012692245	-0.004242002	-0.010360722	0.000210369	-0.010311679	-0.004150422	0.006091286	-0.001527499	-0.007777378	-0.004414609	0.000298323	-0.000108847	0.007397609	-0.003419225	-0.000517285	-0.009360929	-0.000175022	-0.005484463
cg00304629	0.002591795	0.00607378	-0.002914412	0.000589883	0.000769185	-0.001601806	0.007264849	0.017517781	0.001178307	0.003320542	0.00179537	0.001762926	0.001577264	-0.003767892	-0.015861468	0.003520448	-0.002994462	0.012810777	-0.007620056	0.00209931	0.006196329	-0.011819626	-0.017266398	-0.012203021	0.00303434	-0.003070927	-0.009621131	-0.010363992	0.001627129	-0.019473267	-0.008614104	0.008192865	0.000260005	-0.007617016	-0.015798451	-0.000750681	0.004895095	0.001852219	-0.00464575	0.009138617	-0.007449486	-0.005485319	0.001993336	-0.005521758	0.004848307	-0.004358778	0.007210255	-0.001969326	0.000340851
cg00304877	0.009727277	-0.0003575	0.005847856	0.000699281	-0.000722982	-0.000104099	0.003923798	-0.000894907	0.001138295	0.004618621	0.003463314	0.004127903	0.000257837	-0.001213788	0.000256234	0.003404907	0.005312904	-0.000411504	0.000552255	0.001746592	0.005497823	-6.90E-05	-0.00459567	0.00271798	0.004003446	-0.003774393	0.006891783	0.000896919	0.004269017	-0.005066623	0.00270707	0.001123449	-0.000995744	-0.003461142	-0.003299924	-0.000419507	0.007140362	-0.000797506	-0.000187517	-0.004874946	0.00241074	0.001997095	-0.001611948	0.000224704	-0.002012925	0.007206045	-0.000967409	0.00168544	0.000982892
cg00306239	0.010558462	0.001056977	0.002359665	0.002607532	-0.002504272	0.001036862	0.00404307	-0.002053207	0.000191772	-0.000838192	0.004411999	-0.000767611	-0.003112277	0.003238089	0.00120226	-0.004878973	0.003846198	-0.000786878	-0.001563568	-0.006338825	-0.00315224	-0.002317344	-0.002863938	0.00231221	-0.002651887	0.000951094	-0.004018473	-0.004565918	0.001588282	0.002388654	-0.000671419	-0.001347452	0.001066611	-0.001751848	0.004880776	-0.002071514	-0.001782737	-0.004586298	0.000456603	0.002740093	-0.005401329	-0.000588657	-0.001012089	-0.000842459	0.003802392	-0.000840738	-0.002738154	0.004015301	-0.005012694
cg00307913	0.005187863	-0.0015555	-0.002468032	-0.004392587	0.005260592	-0.012852104	-0.000553458	-0.001836234	-0.00280745	-0.002229602	-0.00191539	0.003978357	-0.004944713	-0.005090788	0.002830923	-4.39E-06	-0.002348703	0.001479052	-0.007473724	0.002612962	0.017421433	-0.005525481	0.001507379	0.010819204	-0.001711339	-0.001927268	-0.002982456	-0.016099273	-0.001950774	0.001496959	0.01309287	0.001848483	0.007836647	0.007624543	0.004617529	0.000263299	0.004697075	-0.006294028	-0.007307415	0.010129401	-0.002616926	-0.005166186	-0.007961266	0.011765103	0.006140742	-0.017647755	0.008708017	0.005522391	-0.005000788
cg00308441	-0.000847829	-0.004805744	-0.005325687	-0.0006573	-0.00769262	-0.000328364	0.012146546	0.003295974	0.002567877	-0.008613565	-0.00451108	0.001238515	0.004803165	0.002654842	-0.000540281	-0.019560831	0.002461311	-0.002285712	0.001430255	-0.002167417	0.003803557	0.001553793	0.002056314	0.002458636	0.00036263	-0.010389371	-0.002805298	0.004694834	0.004506627	-0.002768702	0.007176067	-0.014476431	-0.009989005	-0.006373681	0.002819489	-0.010779038	-0.001640736	0.000190822	-0.002349432	-0.009681959	-0.012054648	-0.008358389	0.000562131	0.012853821	0.012196555	0.007709783	-0.002869004	0.005257774	-0.004821467
cg00308763	-0.005345406	-0.00513494	0.00999516	-0.005482366	-0.001594435	-0.002326325	0.011247471	-0.003788975	-0.001737097	0.005549672	0.002960855	0.000756026	-0.005801144	-0.003250572	0.000536423	-0.001052536	-0.000339701	0.006203293	-0.001040552	-0.000518036	0.001879668	0.001724601	0.001366824	0.003110332	-0.007696664	-0.002395362	0.000521452	0.001478874	-7.78E-05	0.002173347	0.000904683	0.003434955	-0.003196802	0.000349576	-0.002814062	-0.005201706	0.000228319	0.00301377	0.006576118	0.001428933	-0.000615685	-0.0006247	0.000811818	-0.008229726	-0.006015619	0.001763183	-0.000216501	9.91E-05	-0.002547489
cg00309259	0.008833738	0.000932324	0.002917432	-0.007999262	0.006464893	0.007941903	-0.000556516	0.00460473	-0.001788283	0.005110318	0.002668181	-0.005449153	0.000140259	-0.001967584	-0.00434657	2.11E-05	0.004975187	-0.005329425	0.001255365	-0.000392349	-0.001894261	0.001076868	0.001557641	-0.001098555	0.006573636	-0.001427621	-0.001547518	0.001314291	-0.006693599	-0.008119848	0.005943437	-0.009044523	-0.005701388	-0.002929118	-0.000513046	0.003648265	-0.0029326	-0.001213055	-0.004217909	-0.003397739	0.004974937	-0.00114486	-0.005140528	-0.000560704	-0.006999417	-0.000429283	-0.001496559	-0.006779314	-0.000719802
cg00309562	0.006178618	0.005549357	-0.008490076	-0.003170774	0.006094707	-0.004561797	-0.001636577	0.002563052	-0.003316105	0.005270141	-0.005011822	0.001252455	-0.002673328	-0.002948329	0.005150478	-0.000159324	-0.003712986	-0.002009903	0.002539415	0.00655833	-0.001645972	-0.003949716	0.001514823	0.005590517	-0.012019488	0.011123772	-0.005146232	0.004720436	-0.005215912	0.00795339	0.00833624	-0.00419634	-0.001763347	-0.000625713	-0.003280096	-0.001736016	0.000900557	0.008295417	0.002455719	0.00885175	0.002308425	-0.005157253	0.003072223	-0.002120434	0.010443054	-0.002376529	-0.002298002	0.001706629	-0.004068306
cg00309578	0.009686827	0.000649203	0.004191895	-0.001383955	-0.002805688	0.002951291	0.005134224	0.000763001	0.000158004	0.001636866	0.001558393	0.00064623	0.000565172	-0.00191966	-0.000240042	0.002101465	0.002840002	-0.00619398	0.000559865	-0.001920438	-0.005349083	-0.001178829	0.002248483	0.000766437	-0.002174974	0.001031456	0.003614324	0.002468303	0.012459703	-0.010248507	0.005929908	0.004453856	0.000712329	-0.0038038	-0.00260579	0.003324749	0.004299539	-0.002384607	-0.010249478	-0.001456813	-0.000647407	-0.000348707	0.000481734	0.00178213	0.003131029	-0.000818125	-0.002653589	-0.000512215	0.007792795
cg00310182	0.002025482	-0.00134227	0.001929491	5.89E-05	-0.000653775	-0.004514002	0.001702387	0.01051341	-0.000389859	0.012974127	0.002656364	-0.010738686	-0.01322678	0.015399387	-0.002198067	-0.0119821	-0.00288029	0.019343106	0.008103244	0.002659841	0.014335897	-0.002027313	0.020479481	-0.009656802	-0.003320745	-4.87E-05	-0.002991859	0.010858751	-0.003963718	0.01036679	-0.003647432	0.013938759	0.000538229	-0.022217968	-0.002820489	-0.008228183	-0.009680542	-0.020336262	-0.007877933	-0.006423454	0.004246502	0.010269282	-0.000457846	0.019920161	0.004462692	-0.001233963	0.001513509	-0.001442514	-0.000188985
cg00310215	-0.004884038	0.000315336	-0.011682901	-0.008542614	-0.002080705	0.00628192	-0.000937707	-0.004080769	0.003880863	0.00192752	0.00788228	0.004544872	0.002411214	-0.002218403	-0.001871712	0.00054634	0.004219055	-0.006962211	-0.007744882	-0.001940456	-0.001581976	-0.000887643	0.00024624	-0.004462265	-0.0038239	0.000550531	0.001846541	0.000937706	-0.000843746	0.001063802	0.000310237	0.00244665	-0.005866434	-0.003006112	-0.002973951	0.003166144	-0.000661777	0.00503633	0.003155782	0.001982653	-2.63E-05	0.002599027	-0.001431537	-0.001624275	-0.00104851	-0.002363688	-0.002120612	0.000696451	0.006284902
cg00311846	-0.007400361	-0.002290612	-0.007404956	-0.0075014	-0.001363316	-0.003290285	0.001164801	-0.001137104	0.001677038	-0.008534904	0.009766149	-0.005708012	-0.001389715	-0.002266037	-0.001171904	-0.001554591	0.0003622	-0.002225302	0.000348689	-0.000852114	0.002052651	-3.68E-05	-0.002624067	0.000820935	-0.003472856	0.003815255	0.002137862	0.003395893	0.004767034	-0.005588932	-0.001328652	0.005907019	-0.011964589	-0.002885732	-0.000780889	0.002090013	0.003975623	-0.002923502	-0.002684721	0.006362949	-0.006378962	0.00174773	-0.003261202	0.003564824	-0.002326229	0.001975668	0.004781727	0.000851229	0.008372996
cg00311934	0.006291172	0.005488016	-0.008778239	0.001612439	0.004139627	-0.004411981	-0.003662433	-0.000420313	-0.001518794	-0.004397872	-0.005201717	-0.001737385	0.000351539	0.003392237	0.000795584	-0.002334936	0.001521143	-0.004913446	0.002411836	-0.000286806	7.59E-05	-0.000734503	0.005222056	0.011012781	0.000536686	0.00673149	-0.001589247	0.005766669	0.00160325	0.003060938	0.008035748	-0.004340587	0.003742954	-0.00151131	-0.001421572	0.003649083	0.005566327	0.011526268	0.000719288	0.000516753	-0.002210697	0.001340403	0.011069496	0.002936003	0.005554946	-0.004432393	0.003630668	0.0117849	0.001960418
cg00312241	-0.001482788	0.004497417	-0.010019161	0.007659831	-0.001101227	-0.006169235	0.002176296	-0.007047038	0.00440753	-0.009748724	0.006289408	0.004913902	-0.00577724	0.004716767	0.006303201	-0.002416826	-0.003538814	-0.001970887	-0.011697135	-0.001602183	-0.0071426	0.006291737	-0.001674208	-0.002014905	0.015582331	-0.000349332	-0.001928648	-0.002058794	0.006215536	0.006801651	-0.001547433	-0.000348195	0.007886056	0.001063542	-0.000798082	0.006890668	-0.002728809	0.007379139	0.005200719	0.003600507	0.012925849	0.003581481	-0.004799738	0.012246802	-0.005352561	0.000191534	-0.004337976	-0.003405371	-0.00553154
cg00314427	-0.007445664	-0.002450284	-0.006971871	0.003614497	-0.005959546	-0.009731394	-0.001012885	-0.001938226	-0.000519896	-0.002104617	-0.001409092	-0.008985759	0.000960566	-0.005501799	0.001926691	0.005924953	-0.001270675	-0.0052485	-0.001037283	-0.002408061	-0.003827428	-0.00768888	0.002005394	0.000833013	0.001002486	0.009274135	-0.009032945	-0.002125363	0.002411418	0.005781192	0.000774481	0.007998715	-0.008955286	0.002283642	-0.005948442	-1.65E-05	-0.008618037	-0.000675015	0.001407048	-0.003669226	0.003665752	-0.00236939	0.005074169	0.00412839	0.002268204	0.002327116	-0.006551572	-0.003059304	0.006733157
cg00315292	0.003016369	-0.004249977	-0.00114545	0.010174749	-0.002753743	-0.001879197	0.012288889	-0.002290832	-0.013672194	0.002934334	-0.000250459	0.002567807	-0.007309671	0.002525126	0.004884009	0.003224005	-0.01276501	-0.012457297	0.001908346	0.014765951	-0.005038215	0.000832311	0.000628318	0.00202146	-0.007575623	0.011968576	0.019655012	-0.00250992	0.000683166	-0.006347978	-0.002284585	0.00318266	0.011021814	-0.005359936	-0.010360877	-0.010127384	-0.000263696	-0.004365187	0.009706026	0.001491412	-0.002813518	0.006521547	0.006117212	-0.004612566	0.000221617	-0.004029006	0.00270352	-0.002081862	0.001196114
cg00316483	-0.001426785	0.003841464	-0.005219912	0.004775751	-0.001687637	-0.002672765	0.002497279	0.027551489	0.009114597	0.002468597	-0.002044346	0.003732509	0.011938623	0.004806007	-0.005796077	-0.002968192	0.003463526	-0.001547758	-0.002472292	0.001273569	-0.001966861	0.003122906	0.004330332	0.004771131	0.004732116	0.006688101	0.002076967	-0.005498663	0.00484359	0.004360654	-0.008178806	0.006625542	0.001126781	0.001360914	-0.005314951	0.013779004	-0.005569403	-0.004890698	0.001957012	0.002432107	-0.010402912	0.000551731	-0.002593314	-0.002017456	-0.00873404	0.004258405	0.001797461	-0.0002215	-0.004481207
cg00318947	0.007494257	-0.005544408	0.003411655	-0.005107659	-0.001294002	-0.0059386	-0.004915075	-0.011391596	0.003343274	-0.004674299	0.006091591	-0.002919018	0.006405917	-0.005316911	0.000847182	-0.003061842	0.002995733	0.001976473	0.005128878	0.00525626	-0.008137809	0.000280708	0.001937767	0.004306255	0.002997542	-0.003617762	-0.00237144	-0.001768868	-0.008630061	-0.005036585	0.000565375	0.002338446	-0.00446346	0.000123035	0.005984187	0.004819027	-0.001095182	0.003184015	0.003419376	0.001450621	0.002526231	0.001571368	-0.002192896	-0.001996448	0.003000441	0.007586603	-0.005686202	0.002448815	-0.000189394
cg00319727	-0.001497719	0.003552751	-0.00482169	0.002267657	-0.009036788	-0.007948737	0.003254612	-0.005133314	2.51E-05	-0.001301563	-0.006123672	-0.001450572	-0.003527316	-0.011998385	0.00430813	0.018292747	0.01088306	-0.016177659	-0.001220276	-0.014303444	-0.006307157	0.007160214	-0.000427072	0.000145058	-0.008030616	0.002617818	0.001639696	0.013250084	0.00643953	0.016820852	-0.00781758	0.002700042	-0.002417794	-0.010010188	-0.002060317	-0.00467719	0.004024714	0.010011001	0.001626659	-0.023821768	-0.002836518	0.004503168	-0.009655483	0.010440833	0.015883803	0.006659436	0.005174604	0.015440518	0.005905104
cg00320782	0.004099731	-0.007301106	-0.001879532	3.18E-05	-0.00236412	-0.006992852	-0.003729037	-0.003873429	0.003977703	-0.000674933	0.013051053	-0.004235965	0.001122606	0.00467137	-0.004347249	0.005000609	-0.000225878	0.012537031	0.001155858	0.009205012	-0.015342878	0.002512204	0.004857988	-0.00152228	-0.000311005	-0.0029446	-0.01135789	0.004441269	-0.020082622	0.000270377	-0.001377296	0.010233227	0.010527835	-0.018136838	-0.003917285	0.008122643	-0.006237148	0.007129302	0.006091663	0.010192376	0.012684773	-0.000940999	-0.007967052	-0.002854693	-0.010564331	-0.002467544	-0.005062426	-0.008191523	0.009449854
cg00321644	0.007860448	0.004265519	-0.006582301	0.002445345	0.005603621	-0.004015249	-0.004691245	0.001093944	-0.003847664	-0.008494071	-0.001874786	0.004517289	-0.001711568	-0.005191816	-0.004851778	-0.007966883	-0.002064574	-0.000197808	0.000288202	-0.00857246	-0.005972675	0.001861373	0.00208156	-0.00237655	0.000627593	0.006355813	-0.004027967	0.003113449	-0.005304372	-0.000902549	0.003712752	-0.00446608	-0.005675295	-0.003512038	-0.002567047	0.004491023	-0.002310663	-0.004393133	0.002259082	0.004570022	0.006071342	-0.000294816	0.006894725	0.001139225	0.000127393	0.002834533	0.002777001	-0.004091887	0.00505786
cg00323008	0.00613783	0.003721501	-0.008673223	0.000800063	0.001261669	0.002110108	-0.007538539	0.005572356	0.004132286	-0.00605681	-0.012358221	0.001530359	-0.0023748	-0.004697527	-0.002631156	-0.00530931	-0.002621837	-0.006077959	0.00040811	0.003812389	-0.005334149	0.005633756	-0.006887591	-0.001288628	0.005076435	-0.004465846	-0.005654812	0.003971932	-0.00543604	-0.0012494	-0.005644329	0.000635181	-0.005407182	0.002418808	-0.004405866	0.001774804	0.006383638	0.00049906	-0.000915394	-0.008525376	0.007459167	0.007056463	-5.75E-05	0.00392241	0.004843255	0.009837717	0.000147682	0.001337263	0.000206732
cg00323590	-0.0010739	-0.011156249	0.005395643	0.004356974	-0.002926124	0.002968942	-0.010597807	-0.001083072	0.006612067	0.010494525	0.002410745	-0.00406383	-0.004698678	-0.003371227	8.30E-05	-0.011130876	-0.007226474	0.001668244	0.006880928	-0.003845155	-0.00454872	-0.006664814	0.003584452	0.000787268	0.005513095	0.002989704	0.004068377	0.006576878	-0.004705057	0.000449492	-0.003898892	0.00889305	-0.003436284	0.003381069	0.005808702	-0.001301356	-0.004184575	0.000170343	0.000541115	-0.000664134	-0.002743535	-0.004830952	-0.003438042	0.00355483	-0.004706857	0.004113301	-0.000188555	-0.003790293	-0.000461506
cg00323965	0.00153233	0.008253349	-0.007871344	0.00051979	-0.001778345	-0.001743053	0.008795695	0.007606476	0.00322986	-0.00059505	-0.001958333	0.003390772	0.009762116	-0.009396614	7.68E-05	-9.53E-05	0.00374959	0.003885013	0.002891123	0.009650206	-0.001944101	0.004239977	0.002096499	-0.001911741	0.004156458	0.001908909	-0.00065321	-0.01191337	0.004657245	0.004438038	0.004160814	-0.002904328	-0.01083792	-0.00859035	-0.005113371	0.002348641	4.04E-05	0.003904484	0.00522847	-0.002781086	0.003689194	-0.000910685	-0.002689205	0.004222544	-0.006133891	0.006835446	-0.000767247	-0.010084528	-0.00799177
cg00324161	0.001644045	0.004538976	-0.007990203	0.002908442	-0.003835133	0.000205875	0.000591355	0.011998645	-0.000631319	-0.009182629	0.002915371	-0.002397627	0.000189864	-0.017377362	-0.000244579	0.003197164	0.011288247	-0.000498839	-0.005197548	0.010381695	-0.002186266	-0.010069396	-0.005322921	0.009152205	-0.00712188	0.015378102	0.008547223	-0.002977396	-0.001536752	-0.00816862	0.007186755	0.011343706	0.00292338	-0.007675653	-0.00556223	0.010832256	0.0093795	0.006691388	0.001140859	0.004385973	-0.01093364	-0.001491121	-0.006693224	0.014627003	0.00230266	0.010024697	-0.008762808	-0.003608525	-0.006451552
cg00324422	0.00231889	-0.011913822	-0.002878652	0.004560942	6.98E-05	-0.002854337	-0.007495289	0.001236694	0.005057082	-0.000126483	-0.000236953	-0.010604387	-0.000561392	0.001872653	0.007053959	0.010415649	-0.000730113	0.004954196	-0.000109652	-0.005517255	0.003082399	-0.000258215	0.002429332	-0.001273232	0.006287935	0.001677801	-0.000116706	-0.006521741	-0.000360391	0.008284571	0.004817414	0.007839763	-0.002105793	-0.006160471	0.000872418	-0.001911034	-0.004103725	-0.002003269	-0.00729717	0.006041329	-0.001529722	-0.002803894	-0.000504946	0.003815835	-0.00474722	-0.006788746	0.003286853	-0.005675514	0.010678515
cg00324754	0.007269569	0.003498718	0.003456434	0.003173514	-0.00641429	-0.009051637	0.006445811	-0.001945397	0.001136804	0.001835749	0.001268911	0.004667164	-6.32E-05	0.007767351	0.001466664	0.00614152	0.001047422	0.004010109	0.004924758	-0.015065294	-0.003127282	-0.002343327	-0.010190317	0.000673787	-0.000366585	-0.000503687	0.00549833	-0.006972218	-0.000602312	-0.000914216	-0.000556407	-0.000142768	0.007063695	0.005898453	-0.000995321	0.008167097	-0.008059368	0.01163085	-0.011497687	0.013957108	0.007128264	0.002994409	-0.004542072	0.003303137	0.006104248	-0.002244629	0.009088173	-0.003541385	-0.001810618
cg00324991	-8.99E-06	-0.000100249	-0.001431205	-0.001918909	-0.011444715	0.010698975	-0.000841124	0.000910134	-0.001743278	0.001780058	0.0067354	0.004506969	0.005532723	0.005009599	0.012121679	-0.010022598	-0.003181354	-0.004474598	-0.004790212	0.003188935	0.002237912	-0.000986825	0.004130762	-0.010351229	0.002989328	-0.006334973	0.000743752	0.004666279	-0.019068414	0.00275501	0.025073351	0.004484151	-0.002773109	-0.003213496	0.007964671	-0.008870221	-0.017760977	-0.012673126	-0.01060435	-0.006046381	-0.001214907	-0.006073574	-0.002968321	0.017134275	0.001136367	0.001324371	-0.001744547	-0.001217739	0.016724399
cg00325115	0.007225954	-0.008984523	0.003534787	-0.002150294	-0.000378683	-0.005800297	-0.004362451	0.000892551	0.003686271	0.00449937	0.006530212	-0.002048933	0.001035792	0.004087144	0.002869703	-0.001725657	-0.00240311	0.000365404	-0.003273321	0.002834794	0.011498433	-0.0001258	-0.003747471	-0.003252795	0.003056362	-0.000225686	-0.00480766	0.005081737	-0.001712728	0.009015892	0.001364577	-0.002987555	-5.08E-05	-0.003662967	-0.005813285	0.003382942	-0.003690063	0.00560961	0.000385699	-0.000296291	0.003699175	0.000192337	-0.000900811	0.001704489	0.002866494	-0.003048026	-0.002647358	-0.001570506	0.003705353
cg00325217	0.010529414	0.002575433	-0.001669705	0.000629072	-0.002376063	-0.00213861	-0.003059204	-0.004136869	-0.003331884	-0.004632176	0.001353098	-0.001421508	0.006279726	-0.000925656	0.003590604	-0.003680463	-0.001328417	0.000501108	-0.002891137	0.000304409	0.002328104	0.001143799	0.002891344	0.000946275	-0.000349144	-0.001429981	0.001180529	-0.000142053	0.002175369	-0.002065932	0.000820974	0.000484898	-0.003671418	0.000417369	-0.003311938	0.003050141	0.00111416	0.003954858	-0.004907437	0.002093226	-0.002965245	0.003547638	0.00402963	-0.000305354	0.001347694	-0.004438392	0.000306889	0.00281386	-0.005389764
cg00325478	-0.004485613	-0.006535318	0.007309148	-0.00030677	-0.006177751	0.007528787	0.005635709	-0.002637396	-0.000531918	0.01696253	0.001129746	-0.00310606	-0.00250622	-0.001512524	-0.008821019	0.000619713	0.004397299	0.003527917	-0.005476777	-0.002206334	-0.001260606	0.008792316	0.000806392	-0.004660721	0.007836327	0.002971174	-0.001860595	0.000321478	-0.002185237	0.006095047	-0.003180708	0.006761375	0.000753107	-0.001391635	0.003917554	0.003304437	0.008198387	0.005126327	0.002283008	-0.00238177	0.003618053	-0.000904552	-0.003335992	-0.000363934	-0.001238978	0.00142334	-0.00219651	-0.003429952	-0.006386665
cg00325725	0.009316342	-0.000211091	-0.003499378	0.000691288	-0.005101445	0.000727116	0.002291119	0.001463563	-0.001492762	-0.000809499	-0.000256182	0.005531687	0.004031188	0.012770749	-0.003145862	-0.001778477	-0.003493733	0.001802106	0.002606365	-0.003376092	0.001311444	0.00609319	-0.002375824	0.003899815	-0.004762418	-0.004389318	0.004966878	0.002162826	-0.003006825	-9.20E-05	0.000784029	0.001389559	-0.004400424	-0.005236923	-0.000754134	0.000663464	-0.003938428	0.010434927	-0.009000366	0.012516926	0.008750757	-0.002377174	-0.001638456	0.000692776	-0.003289836	0.0061282	-0.010063223	-0.01245736	0.004016301
cg00330845	0.005097706	-0.002278978	0.002150899	0.005523913	-0.00373931	0.001092663	0.00274559	0.003170824	-0.002338141	-0.000650931	-8.14E-05	-0.000584881	-0.003438415	0.013652268	-0.00843555	-0.018022951	0.005961749	0.001985812	0.009141513	0.001339454	-0.002183159	-0.004676311	0.0118739	-0.018748182	-0.008496265	-0.001711379	0.011713861	-0.00199655	-0.015495852	0.007783122	0.02077181	0.006538606	-0.015702243	-0.020199445	-0.002584605	-0.020651452	-0.010134787	0.005912314	0.001260379	0.003503769	0.009774223	-0.011989531	0.004285114	0.002372328	-0.007545253	0.003904913	0.008756974	-1.79E-05	-0.003358791
cg00331096	-0.004366248	-0.006046998	-0.003750041	-0.010543425	-0.001949328	-0.007585883	0.006937768	0.002345672	0.007452649	0.004420596	-0.002445632	-0.00470168	-0.000381165	0.006263867	0.010823831	-0.010695347	0.003493889	-0.000652855	0.002970563	0.001064052	0.000339252	-0.011431134	0.010909509	0.004604635	-0.004628362	-0.005979305	0.000590656	0.002180351	-0.005004285	0.001610358	-0.001059469	-0.002884149	0.001127685	-0.002604411	-0.002074331	0.008774004	0.009957804	-0.009965979	0.013362031	-0.001557452	-0.001325035	0.001485429	0.005153748	-0.00178583	0.000996263	0.000917007	0.006734193	-0.000925845	0.001071462
cg00331190	0.00352764	-0.00423262	-0.010371432	0.000835843	-0.001527881	0.004839043	-0.000139101	0.001141698	-0.005135825	-0.012522689	0.002579641	-0.00614052	0.013943373	0.001677204	0.00750696	-0.005251541	0.002127674	-0.007945144	0.011836093	-0.003992763	0.00427409	-0.00134067	0.00373192	0.009733077	0.000959527	0.000744114	0.008456901	-0.012485495	0.000818613	-0.000135178	0.004665613	0.004540383	0.002850611	0.002040332	-0.002837991	-6.81E-05	-0.004895438	-0.001379766	-0.005675451	0.004611234	0.005834186	-0.004192431	-0.000571143	0.008103671	0.004389649	-0.000710963	0.005480232	-0.008360484	-0.001155957
cg00331900	-4.44E-05	0.005207237	-0.00571968	0.007846772	-0.007668918	0.002986546	0.004564556	0.011172923	0.000536694	0.00249553	0.002340369	0.007970884	0.015433482	-0.013132747	-0.017948045	0.002445299	-0.003346766	0.008424291	0.005176126	0.001616095	0.000403826	0.004149683	0.001467486	-0.001511361	0.007500161	0.000609653	0.007317107	0.000897106	0.002114593	-0.000744549	-0.010679562	0.015001786	-0.004533336	0.007932754	-0.002628185	0.001523932	-0.00541903	0.013674609	0.012798437	-0.00932294	-0.008445561	0.003545807	0.001426739	0.002935947	0.003615827	0.001630677	0.018324514	-0.005960772	0.000305412
cg00332221	0.005944612	-0.003357449	-0.009424119	0.003464716	0.003347736	0.001185398	0.000341112	-0.000547719	0.001045224	-0.003487325	-0.00305294	-0.009615614	0.006101224	0.008118101	0.006495842	4.23E-05	-0.003345705	0.003173509	0.000201314	0.002816998	0.00684674	0.001616123	0.007707482	-0.00363932	0.002824546	-0.007195301	3.12E-05	0.009758513	0.003779044	0.007361137	0.011127324	-0.003284944	-0.003271572	0.002718351	-0.000688747	0.001247915	0.006546222	-0.000472374	-0.008674417	0.005304922	0.003005152	-0.003281487	0.005388884	0.012203304	-0.001174352	0.005605758	-0.003580945	-0.004378825	-0.001630182
cg00332561	0.001617302	-0.012305123	-0.003476906	-0.00055417	0.005807905	-0.007255585	-0.003124136	0.005004015	0.00296095	0.001025317	-0.007777917	0.002849241	-0.005320057	0.000347413	-0.000681527	0.001822725	-0.006562829	0.000946855	-0.004106068	-0.004903206	-0.001432376	0.003247211	-0.001016938	-0.00588805	-0.007150003	0.005792342	-0.006594685	-0.001348895	-0.010542242	0.009331277	-0.008537843	-0.003399414	-0.001436163	-0.000835972	0.002478852	0.000299746	0.003094044	0.004638099	-0.003240264	0.001606002	-0.003904333	0.002250668	0.008048364	-0.003556691	-0.000531044	0.003387296	-0.000731535	-0.007350442	-0.000382458
cg00334236	0.009968439	0.002399549	-0.002106601	0.004408474	0.000407551	-0.002593417	-0.000671649	-0.000257454	-0.002603856	-0.004817978	0.001799844	-0.001534911	0.007976273	0.003964629	-0.003302028	-0.00121175	-0.002927885	-0.00897863	0.002413634	-0.005200621	-0.004696688	-0.005572201	-0.003440252	0.000582267	-0.00437165	-0.002137805	-0.001557112	-0.000930347	-0.005158906	-0.000466545	-0.002997398	-0.002523189	-0.004085533	0.004295065	-9.38E-05	-0.004465058	0.004010307	0.00030455	0.003695705	0.003496906	-0.004292698	-0.002603502	-0.001811141	-0.003165826	-0.000709665	0.00035421	0.000758169	0.002722176	-0.006961254
cg00339654	-0.001702115	-0.00391472	-0.007592724	-0.006546156	-0.004836017	-0.005048054	0.005678142	-0.002277128	-0.001490626	-0.015077887	-0.003428719	-0.002687841	0.003935817	-0.010498425	0.005646277	-0.012537019	-0.008461872	-0.007407928	0.002775403	0.003614133	0.012615118	0.003938701	0.017714494	-0.00107517	0.001153142	0.011011276	0.014213607	-0.001136249	0.005568677	-0.006789622	-0.004084385	-0.012452375	0.000499055	-0.001352901	-0.003815356	0.002017299	0.006959986	0.000215884	-0.001171108	0.014946497	0.003938321	0.00475108	-0.009183989	-0.001818926	0.007992526	-0.000718773	0.001454118	0.010469055	-0.011567623
cg00339708	-0.007042223	-0.000511319	-0.008699249	-0.000100812	-0.002520749	-0.000146325	0.005002145	0.005992928	-0.000147617	0.00571294	-0.001550726	-0.000703785	-0.004333743	-0.00111007	-0.000753205	-0.000958994	0.007280767	-0.000725831	-0.003539028	-0.002375806	-0.006829283	0.003035103	0.000576028	0.006352373	0.002433232	0.000139305	0.009360878	0.002574802	0.007144432	-0.001867821	-0.002893348	-0.002577403	-0.00080916	0.016303638	-0.000488641	-0.005565396	0.012096617	-0.004129999	-0.013129625	-0.005567269	-0.00327667	0.00335718	0.004177294	-0.00162824	0.00015636	-0.00450307	0.006802158	0.0066938	0.003101601
cg00343067	0.010345024	0.003147947	0.00254173	-0.001808511	-0.001468057	-0.002796634	0.003192162	0.000296985	-0.00410899	0.000792119	0.002458019	-0.001001131	-0.003073835	0.001157856	0.001278902	-0.003629064	0.000526903	-0.001813926	0.001504763	-0.004382214	-0.001053006	0.001516862	0.003346085	-0.000826953	0.003034759	0.001281854	0.006568583	0.002183812	-0.003067941	0.004445475	-0.003528969	-0.000240393	-0.00161552	-0.002802956	-0.005283878	-0.000181611	0.005552005	0.000550333	0.001387871	-0.003589039	0.002751477	0.003092007	-0.00207012	-0.002511379	-0.003665623	-0.000359252	-0.000124771	0.002425292	0.004453472
cg00343217	0.002235214	0.004432314	-0.005238327	0.002808026	0.00072295	-0.003207822	-0.001484741	0.017280072	0.003803265	0.001617058	-0.009753663	0.007690905	0.009605807	-0.011373895	0.003445533	-0.006529267	-0.009661164	0.007767398	0.000796714	0.007778759	-0.006889186	0.008545431	0.006951866	0.003248136	-0.011287496	0.003116438	-0.003903876	-0.007428541	0.003780701	0.004696625	-0.006860877	0.000272218	-0.00983965	-0.003092294	0.009859752	-0.004158216	-0.000246753	0.014611089	-8.24E-05	0.002315746	0.001706306	0.004232853	-0.019710537	0.008321631	0.004012619	-0.004711609	-0.008542704	-0.001445431	-0.00390608
cg00345983	0.005634971	0.003662168	-0.004554746	-0.004699825	0.00165752	-0.005272247	-0.003483896	-0.0048844	-0.002383688	-0.007163929	-0.003298094	0.005914495	0.000769176	-0.0099476	0.00761449	0.002238509	0.002729489	0.009820468	-0.010974254	0.013144327	-0.01756458	0.003880761	0.006249861	-0.00925035	0.008228282	0.00633149	-0.000278299	-0.00642926	0.003038649	0.015046918	0.003997893	0.01603787	-0.006079016	-0.002472369	-0.010439042	0.002299751	0.000225666	0.006449757	-0.005038098	-0.009668309	0.007239448	-0.000535565	-0.011998366	-0.007590494	0.016182312	-0.015446221	-0.000262354	0.00532545	-0.004571717
cg00349017	0.003262618	-0.009850604	-0.007882928	0.004023084	0.001694512	0.002616347	0.001936524	-0.000422221	0.000473445	0.009934248	-0.003293424	-0.00037718	-0.001915934	0.001987679	-0.003570395	0.001064006	-0.002746662	0.000340973	0.002815825	0.006164648	-0.004353191	-0.000224729	-0.006511045	-0.001099872	0.001951225	0.003477892	0.000452077	-0.000680793	-0.00306993	0.002833583	0.002809467	0.001022142	4.96E-05	0.007024931	0.00979018	0.002410265	-0.008811221	-0.001681762	0.012334116	-0.005475922	0.005542525	-0.00263596	-0.000736193	0.003348948	0.003078011	-0.006804752	-0.002995222	0.00044912	-0.001812905
cg00349375	-0.003372148	-0.002474612	-0.000547803	0.005710686	-0.003932255	0.005056939	0.001009575	0.011095635	0.002594211	-0.001502636	0.001516166	9.42E-05	-0.006048078	-0.00265488	-0.006956256	0.006172829	-0.010951711	-0.019258661	0.001058086	0.009458435	0.000845367	-0.014999257	-0.000733844	-0.006395128	0.011004118	0.001508883	-0.000392636	0.002110309	-0.002087149	-0.004263306	0.009541406	-0.012197403	0.007976629	-3.56E-05	-0.014107493	-0.019312751	-0.004955254	0.00735316	-0.004790038	-0.000938829	-0.000152877	0.012474453	0.002308869	-0.008913731	0.001788719	0.004496432	0.003018449	-0.012925692	-0.004785682
cg00350220	0.005102885	-0.000496915	0.000397958	0.008650312	0.01788553	0.000868483	0.008526819	0.001080366	0.007201695	-0.007857557	0.012316647	0.002521805	0.006253102	-0.003731905	-0.001977487	-0.007452273	-0.002574746	-0.003484599	0.009193836	-0.005103242	0.002848549	-0.003726908	-0.006705984	0.002051134	-0.001647554	-6.71E-05	0.002839172	-0.002661376	0.005656854	0.002414055	0.000200115	-0.001038942	0.001625201	0.004063319	-0.00514285	0.006011173	0.001366892	-0.004486136	-0.009716211	-0.001760913	0.003052682	0.000462602	0.000869362	0.010256311	-0.004548128	0.001919533	0.000416608	-0.00454323	0.012598926
cg00350702.1	-0.00307168	-0.006008685	0.005248678	-0.003861587	-0.006636899	0.006257576	0.008396946	0.001286634	0.009802572	0.012507474	-0.001381655	-0.003370459	0.00219115	-0.005534001	0.001353738	-0.007009491	-0.0091434	-0.000293331	-0.002561498	-0.002842332	-0.002482118	-0.005878664	-0.002922673	0.006834371	-0.0031537	0.004165275	0.001181352	0.00384644	-0.001609381	0.000778664	0.003968581	0.000638834	0.005302383	0.008067226	-0.002310335	0.001539761	-0.006124681	-0.007526881	-0.008911127	0.015026692	-0.004624126	0.007992084	-0.00344307	-0.000717237	-0.004573427	0.011133066	-0.001902788	-0.002760516	0.009975177
cg00350702.2	-0.001423349	-0.004308567	0.004814675	-0.002166171	-0.006215072	-0.001065242	0.016870494	0.010799582	0.007424801	0.011538921	-0.004227017	-0.002931958	0.003100953	-0.004865536	0.001695493	9.23E-05	-0.002247181	0.000113082	-0.004427434	-0.001906685	-0.012438838	0.005381587	0.004957026	-0.000986697	-0.001680991	-0.000997708	-0.010477042	-0.001670764	0.000442954	0.003734062	-0.002747009	-0.013193359	-0.000487555	-0.007120566	-0.006387157	0.001631956	0.005529373	-0.014690355	-0.001534404	-0.001170561	-0.010944563	-0.001334456	-0.005705739	0.00281926	-0.008837572	0.001964318	-0.006192185	-0.005621623	-0.005826507
cg00351264	0.009055417	-0.000472616	0.004849176	0.003114574	-0.005825584	-0.000794354	-0.000350049	0.002329209	0.007230845	0.00321402	0.003280135	-0.000853374	-0.00131493	-0.008916959	0.002082612	-0.001206797	-0.006719136	-0.00498158	-0.000536102	-0.004389118	-0.001269912	7.95E-06	-0.005949121	0.004168604	-0.002271133	-0.003626876	0.006273334	0.004376328	0.000733098	-0.003840492	-0.00783603	-0.008081776	-0.003805776	0.003443067	-0.001818152	-0.005429472	0.003656305	-0.002513166	4.12E-05	-0.001892481	-0.003961737	0.00139708	0.001224899	0.006002972	-0.00143959	-0.012124463	-0.003638756	8.65E-05	0.000260419
cg00356067	0.006570324	0.001532896	-0.0088408	-0.002182527	0.001540086	-0.004460229	0.001979145	-0.004844923	0.00666316	0.007956116	-0.011710903	0.00400728	-0.000426917	-0.000506526	-0.000781247	0.002757962	0.003442788	0.001858764	-0.004753872	0.004039086	-5.20E-05	-0.001847302	-0.000994134	-0.00488127	-0.000435005	-0.000261506	-0.010175634	-0.002840984	-0.000835464	0.006331035	-0.007447839	-0.000287581	-0.008460223	-0.001563042	-0.007465578	-0.009879482	-0.008684648	0.001127926	-0.007651508	0.001869432	0.003585104	-0.007791512	-0.003895329	-0.000321822	0.003216982	0.000184051	0.004868677	0.002126013	-0.000712319
cg00359086	0.002002207	0.00396857	-0.008186905	0.010855348	-0.006542271	0.017771627	0.00457035	-0.003288615	0.001713809	-0.003443343	0.001468578	-0.005400843	0.007513315	-0.010728083	-0.003013399	0.00397607	0.000988423	0.00166654	-0.000399744	0.001759896	-0.001290182	0.004123995	0.00167775	-0.001832356	0.00073155	0.001128002	-0.000867072	0.00376733	-0.00623809	-0.002069405	0.001550556	0.00109745	-0.003960685	0.000511016	0.000524288	-0.000942316	-0.005659831	-0.00361193	0.003274742	0.003158863	0.000598292	0.001557473	-0.001507427	0.001653092	0.003861782	0.00114416	-0.004823289	0.006045224	0.00187066
cg00360105	0.000906069	0.007625153	-0.005848765	0.006870179	-0.000789491	-0.000188676	0.002838767	0.023869892	0.00916261	0.004672163	-0.001218081	-0.000272482	0.004132494	0.006667588	-0.003745996	0.004832141	0.00044568	-0.002022977	-0.010137341	-0.000293135	0.007917916	-0.002795507	0.002572046	0.000799118	-0.001184566	0.002591622	-0.000284067	-0.006622182	0.00113294	0.004414858	0.00105989	0.001664119	0.001702527	-0.001747082	-0.000400093	0.006387274	-0.003187291	0.001109835	-0.000991798	-0.00042329	-0.002312929	0.002559066	0.0090381	0.001376349	0.002995267	-0.000123541	0.000510787	0.001416623	-0.003070361
cg00360524	0.007424077	-0.002539396	-0.006483038	0.005442915	0.000366578	0.006164758	-0.009545071	0.003115843	-0.008522823	-0.011570878	0.003460646	0.000861418	0.001760866	0.00035271	-0.000414188	-0.008629062	-0.001937646	-0.002968758	-0.004107237	-0.003693414	0.000885378	-0.005286966	0.004113989	0.002819556	0.001714811	0.001815847	-0.002138304	0.004586785	-0.006409651	0.005275622	-0.003198109	-0.00242275	0.001851267	0.002778993	0.005092613	-0.002998784	-0.00039867	-0.001353766	-0.011764047	0.004073376	0.007910272	-0.007152853	-0.000661718	0.000295266	-0.006516029	-0.003516156	-0.001766951	0.004066829	-0.000638195
cg00362487	-0.002456396	-0.001072436	-0.006469926	-0.013700144	-0.012366854	0.003468457	0.003335439	-0.005499604	0.002739608	0.00318586	0.003538192	0.002625719	-0.000747825	0.005950657	-0.001044266	0.00132202	-0.00011281	-0.001719173	0.004534228	0.002319812	-0.00063627	-0.001330233	-0.000798122	0.00691261	-0.001955252	-0.000875404	-0.004904172	-0.009647802	-0.005462638	-0.001198002	0.005130401	-0.001267276	0.005037325	5.19E-05	-0.008232946	0.008708116	-0.001015549	-0.000233451	-0.007272062	0.001642296	-0.012101682	0.008715179	-0.025591212	0.001840943	0.000522142	0.001911972	0.005438882	-0.010595779	0.006603626
cg00362836	0.00975319	-0.00126326	0.004483275	0.00079076	-0.003502493	0.001691532	-0.001206296	-0.001590459	0.001069666	-0.001771078	0.001949461	0.005668716	0.002797105	-0.006774883	-0.001968503	0.004132912	0.003011823	-0.000836879	0.002256624	-0.001286674	0.002001685	0.000171448	-0.005972807	-0.001456006	-0.00631106	0.002253035	0.002157487	-0.000293893	-0.004382509	-0.005038924	-0.006111074	-0.005540741	-0.008029104	0.006917494	-0.00225652	0.00707414	0.001002414	-0.009760171	-0.006363206	-0.004275798	0.001513522	-0.001022471	-0.005611013	0.003083024	0.001132254	-0.001317806	0.00366955	0.004273057	0.00122617
cg00364500	0.001395848	-0.009408816	-0.002630179	0.000849236	0.006500461	0.00144733	-9.56E-05	-0.005241313	-0.005105056	0.001148835	0.011006727	0.004140571	0.000827324	0.003553329	0.014493013	0.00814522	-0.002006597	0.011616208	-0.010751898	0.00378553	0.003830416	0.008930347	0.000575732	0.02600606	0.001053693	0.011733329	0.008605347	-0.011435184	0.014556342	-0.007221723	0.001880697	0.000506789	-0.003782882	0.004577838	-0.003902477	0.004863875	-0.005654122	-0.008349863	0.00093067	-0.002544704	-0.014145045	0.00937794	0.004725264	-0.001473368	0.001565312	-0.000618814	-0.00607526	0.007661854	0.001526602
cg00366950	0.005522257	0.001315427	-0.010177415	-0.003008407	0.004410918	-0.006057601	-0.002790684	0.000241557	0.000388783	0.009413918	-0.005564666	0.002961429	-0.004826009	0.002992113	-0.007494464	-0.002272458	-0.001217027	0.005110153	-0.00156426	-0.001918417	0.007088819	0.007477294	0.005522146	0.004156379	-0.001763471	0.007582707	-0.005028315	0.001962635	0.003345646	-0.006173355	0.001919661	-0.003633776	0.00292931	-0.001358357	-0.003861485	-0.002213159	0.001134565	-0.002615185	-0.009819089	-0.002573826	0.001692259	0.005325225	-0.000569234	-0.012359525	0.002550666	0.000104456	-0.003588319	-0.001649382	-0.006463225
cg00367497	-0.005689151	-0.000878321	-0.011198798	-0.006456036	0.001294844	0.000972068	0.004618655	-0.003516437	0.002282787	-0.003308316	0.006314444	-0.006129171	-0.001660731	-0.002222048	-0.006355346	0.001419974	-0.000257926	-0.007525581	-0.001755138	0.001675985	-0.000805073	0.003521557	-0.004854258	-0.002481341	-0.005988752	-0.000139483	0.004552285	0.005667427	0.000872635	0.000322904	0.004654733	-0.002080542	3.09E-05	-0.003932584	0.008860101	0.004488998	0.004256186	0.000444627	-0.002070322	-0.006212787	-0.003734673	-0.00935596	0.002351649	0.00028631	-0.004866344	-0.002764685	-0.004390931	0.002639118	-0.001392062
cg00367518	0.01015636	0.000940379	0.003188915	-0.002881525	0.003995081	0.002226045	0.003220862	0.000508455	-0.002292166	-0.007532977	-0.000783394	-0.002395131	0.00193294	-0.003491367	0.000548534	-0.003509798	0.003262994	0.006864264	0.002460235	0.001709236	0.000392857	0.003111295	-0.003962508	-0.001524495	0.003344343	0.003481364	0.002264777	-0.005828472	0.000154639	0.005774255	0.004796802	0.000945184	0.004331993	-0.001484148	-0.000257464	0.000183556	0.001779017	0.002613101	0.001232645	-0.000689021	9.12E-05	0.000322705	0.007242581	0.004721002	0.000291545	-0.005699344	0.000330753	0.007670451	0.004322975
cg00370791	-0.005447157	-0.003616524	-0.009553845	-0.003743011	-0.007231998	-0.003863709	-0.000295891	-0.004041494	0.001772761	0.003964099	0.002802772	0.00078342	0.004441956	-0.006410462	-0.007104356	-0.001200925	-0.005757848	-0.006682777	0.008318362	-0.000874181	0.009636957	0.008917875	-0.002170434	0.007518872	0.003137505	-0.000208245	-0.000142599	0.001745432	0.00807317	0.007467657	-0.000149875	-0.005294143	-0.007966677	-0.003209021	-0.000745124	-0.006803016	0.004322098	-0.005810996	-0.002760217	-4.14E-05	0.001089909	-0.006532974	0.0042015	-0.00471445	0.001302688	-0.002314819	0.003067411	0.007826537	-0.007173834
cg00370841	0.009949967	0.001795414	-0.00046961	0.001985826	-0.001053338	-0.006182638	-0.002264128	-0.002388302	0.004030097	-0.001506596	-0.000393559	-0.007131367	0.01140432	7.27E-05	0.001527315	0.002160112	-0.001481224	0.000710649	-0.00565363	-0.003829082	0.001347955	0.000722663	0.00199252	-0.000773591	-0.001418253	4.55E-05	0.002989152	0.003566267	0.004854171	0.001057773	0.007417699	0.004722815	0.001929576	0.007415926	0.001125642	0.010778014	-0.003672916	0.005496859	-0.003866345	0.004004614	-0.00089419	-0.002035605	-0.007472384	-0.003306629	0.003218151	-0.011647666	-0.002522529	0.000452624	0.005566064
cg00371107	0.002149388	0.00146842	-0.008915296	0.01004011	-0.004762397	0.009344228	0.002002046	0.011538885	0.008667082	0.002426667	-0.008769373	-0.001941869	0.008181391	-0.006602627	-0.014628645	-0.006020693	-0.001403769	0.004266436	-0.003080854	0.000245538	0.004657475	-0.000298406	0.000961558	0.002572046	0.008882059	0.003512601	-0.000806012	-0.007264471	0.001039655	-0.001631688	0.004776552	0.001762681	-0.005077146	-0.001621588	0.00059899	0.004197114	0.005041941	2.73E-05	-0.001774469	0.00411235	-0.005427938	-0.005177458	-0.003219408	0.005154188	0.007103074	0.000614262	0.003555851	-0.005267346	0.004204868
cg00372284	0.008832177	-0.000862512	0.00252303	-0.004505861	-0.001927982	-0.00658777	-0.002861243	-0.004641964	-0.001986673	-0.000600487	0.009985867	-0.016462917	-0.000812344	-0.000770315	-0.002046155	0.004008664	0.000751963	-0.001620478	-0.0004255	-0.003488604	0.007274524	-0.000388596	0.004082523	-0.003347449	-0.001241154	0.003688945	0.004016137	-0.009351323	-0.004135976	-0.001003584	-0.003920085	-0.000339244	0.00212404	0.004014759	-0.001871426	0.005581706	0.005266402	-0.001254095	-0.00789631	0.010439157	0.000822286	0.001455503	-0.003198078	-0.002239255	0.002346623	-0.000116936	0.009451462	0.001018977	-0.003118002
cg00374382	0.006709492	0.0002609	-0.006771906	-0.002807543	0.003155382	-0.006264104	-9.91E-05	-0.002923162	-0.005735624	-0.008054273	-0.003794205	-0.000180168	-0.010174808	-0.001022626	-0.007940457	0.002874386	-0.007716466	-0.006068977	-1.07E-05	0.000908486	0.005631459	0.002776866	0.000590385	0.003256709	0.006864515	0.005294846	0.002031707	0.004905862	-0.007361904	5.26E-05	0.009894654	-0.000530396	-0.00158774	0.006416708	-0.002916856	-0.006722585	0.003919609	0.00148244	0.005797215	-0.007267286	0.01006438	-0.004370407	-0.002679518	-0.010010638	0.002497487	0.003567472	-0.01283505	-0.006851467	-0.006167666
cg00374717	0.004773597	0.004901737	-0.002890157	-0.013431281	0.009806001	0.008620554	-0.003692352	0.00475048	-0.004082994	0.005310873	-0.010381099	-0.004718046	0.006933033	-0.005581755	0.0042375	0.003703526	-0.005533574	0.011233818	0.006860696	0.002697263	0.003745382	-0.001969769	-0.003948993	-0.002045248	-0.001531603	-0.000564438	0.001653602	-0.000205759	-0.001656576	0.005863626	-0.001957912	0.000517975	-0.002484057	0.009388077	0.005319089	0.004391072	-0.001217661	0.004279308	-0.002236366	-0.004998584	-0.002353668	0.005637936	0.003925403	0.00172807	-0.000721092	0.003282559	0.000971778	-0.003132299	0.00228437
cg00376184	-6.09E-05	-0.012802136	-0.004781296	-0.002129323	-0.001491005	0.005973119	-0.00085486	-0.002173158	-0.000239226	-0.006643835	0.001835292	0.001075278	0.003680683	0.004492785	-0.005084402	0.006511493	0.004567512	-0.003078339	-0.000481115	0.006049032	-0.002015755	-0.00074619	-0.004893275	-0.001291074	0.005690974	-0.006216556	0.00294391	0.005175699	0.003353139	0.001629054	-0.006992123	-0.001998502	0.001065349	-0.005697756	-0.004849692	-0.000692405	0.000214173	-0.001940896	0.005838985	0.007454316	-0.003549017	-0.001086088	0.00504153	-0.003599996	-0.000149759	0.003756592	-0.002370203	0.003849609	0.001043622
cg00379717	0.005698889	0.00477331	-0.010609095	-0.003046357	0.005975148	-0.003984197	-0.002261684	-0.005501167	0.001710821	-0.004170058	-0.007991503	0.000985777	0.000370685	0.002000943	0.001687695	0.000507229	0.00044005	-0.002378407	-0.000436059	-0.000103092	0.001466981	-0.000447945	0.003140956	-0.003184537	-0.000681207	0.005538884	-0.005212577	-0.000325173	-0.002920132	9.58E-05	-0.004858469	0.000651902	0.007419124	-0.001055315	-0.001907956	-0.007647436	0.003105736	-0.002474016	-0.000693858	-0.000420992	0.00243148	0.002531118	4.41E-05	0.003691663	0.002300348	0.004284099	0.001009684	-0.002628565	-0.000126551
cg00379872	0.003730508	-0.011686114	-0.004666842	-0.001878349	0.001270077	-0.003838881	-0.002473163	-0.004606552	-0.004694562	-0.003780507	0.006484826	-0.001808166	0.001509226	0.002893718	0.008300017	0.004162245	0.005630612	0.003076277	0.006679324	0.004942329	-0.002379943	-0.00073248	-0.000348413	-0.003470355	-0.00067957	-0.006097972	-0.004710232	-0.008514793	-0.001573345	3.47E-05	0.003238695	-0.00268692	0.002650108	-0.000131937	-0.002422258	0.002379219	-0.001718459	-0.00340572	0.004665299	0.00108495	-0.000340694	0.000944742	0.001747735	-0.003256995	0.004947171	0.004468873	0.001458086	-0.003130442	-0.004434462
cg00380167	0.001580043	0.001970646	-0.001961753	0.004552693	-0.013871184	-0.009959283	-0.007311569	-0.002147175	0.002159715	0.007350186	-0.000505673	-0.006194331	0.003561852	-0.005951726	0.003090272	0.006893549	0.01451	-0.008373563	0.002369891	-3.38E-05	-0.003305943	0.001846692	-0.002066887	-0.001762467	-0.004089531	0.006032354	0.000901716	0.002404638	0.002427929	-0.009415792	-0.009661131	0.000990683	-0.012839837	-0.010890463	-0.002939119	-0.001467507	0.009156084	-0.003185968	-0.008938729	-0.008027532	0.010351931	-0.002776444	0.012267565	0.017889763	0.002425892	-0.000633418	0.007218631	0.011357927	0.001134093
cg00381965	0.00582629	-0.000838411	-0.004721858	-0.001445288	0.002858194	-0.011139584	-0.004205345	-0.000846413	-0.011323045	0.006476387	0.008331675	0.00310546	-0.012616029	-0.006579364	0.010236039	0.001867421	-0.004607667	0.004776599	-0.001344103	-0.002577698	-0.009942355	-0.000719661	-0.002141182	-0.001213094	-0.000474759	-0.008826968	0.003844908	-0.016082956	0.005833206	-0.00768998	0.007212758	0.003798744	0.002902078	0.003744334	-0.005714047	-0.005623778	0.005112172	0.006564628	-0.009729288	-0.003512155	0.000717213	0.001053684	0.010102634	0.003661761	0.004685511	0.001572538	-0.007970169	0.005127533	-0.00782962
cg00382005	-0.000316351	-0.014131768	-0.000933231	0.003196619	0.002635687	0.003184922	-0.00094917	0.004882862	-0.000322037	-0.003596216	-0.000167222	0.00146116	0.00240221	-0.002354597	-0.002415531	0.001201052	-0.002207221	0.002065977	0.0053603	0.002776736	-0.001257112	0.001773892	0.00040748	-0.008976087	-0.000668018	-0.001649495	-0.001039078	0.005136759	0.002305709	-0.000543656	0.002867846	-0.006741839	0.003896914	-0.002599654	0.003802115	0.005620765	0.002740007	0.000182858	0.003438373	0.001530003	0.003107418	-0.005819383	8.45E-05	-0.002052413	0.002202143	0.000146077	-0.003475733	0.003041524	-0.000818845
cg00383161	-0.000867494	-0.013673029	0.001201847	0.003297517	0.001707583	0.001235583	-0.006125005	0.006601014	0.006598723	-0.006405046	-0.004917972	-0.002531062	-0.001284837	0.003640481	-0.000555822	0.002778372	0.000199155	-0.004773341	-0.006413483	8.74E-06	0.002117415	0.000229788	0.001617861	-0.001473879	-0.001459241	0.004280311	-0.004403235	0.002686166	0.001463763	-0.001224748	0.004574441	-0.000183701	0.000164577	-0.001229606	0.00435398	0.004248279	0.002640505	-0.004509454	-0.004888837	-0.001018016	0.008151455	-0.000744723	0.000796019	-0.000214601	0.005797905	-0.000143786	-0.004969846	0.001075388	0.000944032
cg00383766	0.007335111	0.006274705	-0.004752812	-0.006872249	0.000436021	-0.001214587	0.000602924	0.004477233	2.45E-05	-0.005975672	-0.001792544	-0.00028998	-0.006181	-0.005852495	-0.003456147	0.000370783	-0.001851969	-0.003028885	0.004705612	0.000151865	-0.006008571	0.00485996	0.00154403	-0.004950909	0.000657046	0.008240239	0.004720838	0.002386476	-0.004506838	0.005813262	0.006842568	-0.003236235	-0.000896484	0.008400031	-0.010921739	-0.000578868	-0.006505814	-0.000932782	-0.001891134	0.001094783	0.008162898	-0.004761507	-0.002709628	0.003774324	0.002811855	0.001753278	0.005510105	-0.002927899	-0.010500959
cg00385093	-0.006525463	-0.003010309	-0.001832	0.014767128	-0.004690324	-0.005258993	-0.000321849	-0.005863579	0.003049698	-0.004867515	0.002880192	0.005752268	0.001966083	0.000466067	0.008781694	-0.003654016	0.004595964	0.003494476	-0.006167621	0.001935537	-0.001425131	-0.009932475	0.00633654	0.008028665	0.011378713	0.001040868	-0.001205693	-0.004499093	0.001398268	-0.004937617	0.002678594	0.005931462	-0.006797084	-0.007890027	0.00022378	-0.001609599	0.005224608	-0.003529325	0.003065596	0.008707754	0.001012757	-0.002240756	-0.000466513	-0.003048108	-0.003637074	-0.000554545	-0.000458262	0.002920302	0.001487693
cg00386499	0.009327141	0.000185842	0.006594121	-0.000510766	-0.00236113	-0.000821446	0.004625067	0.005493588	0.0023452	-0.003647829	-0.001254339	-0.004747688	-0.000266421	-0.000153459	-0.004003493	-0.007175468	0.005914454	0.000303052	0.004013801	0.002771649	-0.003156876	-0.000338227	-0.003375856	-0.003757015	0.003498436	-0.003797209	0.001537476	0.002605424	-0.004672156	-0.0012623	-0.000224324	-0.000527005	0.000430501	-0.000145834	0.005562045	-0.003662412	0.002693558	-0.002685833	0.003275567	0.001426329	-0.006082646	0.003962593	-0.000946614	-0.006664113	0.002936105	-0.00897667	0.00339307	-0.002796871	-0.002406628
cg00386797	0.004458591	-0.000743831	-0.005296379	0.013920935	-0.001189696	-0.004867559	0.005958918	-0.004746823	0.001913478	0.005838887	0.005999626	0.000877272	0.003775333	0.007652049	-0.004670136	0.008758575	-0.002899184	0.011293132	-0.004309721	0.003326207	-0.004041322	-0.006826125	0.004520195	-0.002271156	-0.006131839	0.004497413	-0.001035001	-0.000529373	-0.004159015	0.002499797	-0.014371388	-0.001122944	0.007096282	-0.000478538	-0.002782766	-0.008049014	0.00470756	-0.000737671	0.006497669	0.000744285	-0.002417663	0.005174181	0.007488859	0.010238518	-0.00304413	0.009233623	0.00504399	-6.41E-05	-0.01247963
cg00386839	-0.001598833	-0.003753706	0.001098205	-0.000255242	-0.009180182	0.001235909	0.008338352	0.008288844	-0.003421632	-0.013054429	-0.00406489	0.006489685	0.000986909	-0.028782394	-0.009160479	0.005005824	-0.011605951	0.000400134	0.008878753	-0.002891444	0.012215072	2.22E-05	0.002874723	-0.004271818	0.003959324	0.00658298	0.001431303	0.003155893	-0.013860073	-0.012561571	-0.000982798	0.016768035	0.002069765	0.000135669	-0.010434351	-0.0031745	-0.000582264	-0.000935628	0.003125743	0.011327261	-0.001061176	0.004670027	0.001141111	0.001484435	0.005910706	-0.01079553	-0.006570172	0.011886463	-0.002408106
cg00388556	-0.001317221	-0.001947893	-0.010040305	-0.008135725	-0.009723442	-0.003043395	0.006123651	-0.00337565	0.00049873	0.000442687	0.000476067	-0.004205496	0.00353345	0.00086019	-0.004631003	-7.28E-05	0.002203347	0.004989739	0.000984895	-0.013304363	0.00362433	-0.003360281	-0.001810228	0.01445339	-0.001366624	-0.00559077	-0.00198777	0.004035135	-0.004972307	-0.005999963	-0.005464008	-0.014680054	0.005393616	0.015594122	-0.005737737	-0.002594431	0.000831617	0.005049943	-0.00644231	0.000246338	-0.002613573	-0.001076252	0.005945785	-0.001837543	0.002913486	0.001451518	0.007913146	-0.003214657	-0.01257483
cg00389526	0.007716881	0.004318778	-0.005216489	-0.003021766	0.001068877	-0.001447504	-0.001513126	-0.002708169	-0.001924907	0.009699132	-0.002073847	-0.004459687	-0.003106782	-0.001670003	-0.001802065	0.003543281	-0.008446675	-0.006627739	0.003668206	0.001183562	-0.006951045	-0.00479665	-0.005617161	-0.003163587	-0.002838547	0.00242421	-0.002854611	0.002219581	-0.00457704	0.001144811	0.000481689	-0.000114223	-0.003423815	-0.010594739	-0.008063332	-0.00292854	0.000972145	0.003672859	-0.003059755	-0.002546107	-0.002867471	-0.000247477	0.001767423	0.0052365	0.001912017	-0.004251601	-0.003435187	-0.014088797	0.0064768
cg00391579	0.006608452	0.004534846	-0.008278579	-0.000138733	0.000854671	-0.005920111	0.00476074	0.000789687	0.000108643	-0.006365598	-0.012002228	0.00105497	-0.000983124	0.00415971	0.001506273	0.007605595	0.000534739	0.001199272	0.002388632	0.002314075	-0.00962766	0.002546573	-0.00683824	0.003811797	0.003160464	-0.002169407	0.010421843	-0.001227895	0.006976149	-0.001098659	-0.011344377	-0.002566867	0.00424224	0.005625684	0.005848696	0.001044507	-0.004043203	0.004440835	-0.000237528	-0.000455025	-0.001541661	-0.006170015	0.00236611	-0.001272866	0.004953585	0.006131147	-0.00153522	-0.00473847	0.004089266
cg00393155	0.009763642	-0.000157422	0.00310573	-0.003367584	-0.003499587	0.00197769	0.00644351	-0.004214963	0.001874069	-0.003868096	-0.000280931	-0.002707132	-0.001719318	0.002805714	-0.006586962	-0.001782205	0.003029758	-0.004540547	-0.001494851	-0.005402301	0.00031211	0.001359983	0.003256721	0.004948926	0.002469761	0.00396293	-0.001571952	0.003907232	0.005361765	-0.000642121	-0.001819423	-0.007107693	0.004181546	-0.003101849	-0.000853509	0.000614101	-0.007943563	-0.001709916	-0.000723156	-0.002004285	-0.003262435	-0.000705299	-0.006553982	0.0017186	-0.008931853	-0.006073608	-0.000128426	0.003523893	-0.004758962
cg00393367	0.004615561	0.002101286	-0.008510903	-0.003331836	0.003246062	-0.010525853	0.00143649	0.000443765	0.00599831	0.011989883	-0.002111758	0.009925798	-0.004848415	-0.003256281	-0.006330636	0.006137408	-0.001391373	0.00328837	-0.00465317	0.00426116	-0.002207263	-0.002097703	-0.004196054	-0.013339653	-0.001451965	0.001900168	-0.01048012	-0.007175355	0.00688377	0.001017383	0.005907471	0.003093307	0.010676981	-0.002604371	0.004988683	-0.007585018	-0.003086862	0.003418274	-0.000535743	0.009767414	0.012224097	0.006331078	0.008171952	-0.009858705	0.006053198	0.007968889	-0.007731681	-0.004947149	-0.006333175
cg00396618	0.004410212	-0.005820163	-0.001467914	-0.001557151	-0.000106179	-0.005607418	0.006102836	-0.002543421	-0.005923688	-2.98E-05	-0.001255723	0.005870493	-0.018249578	-0.011565614	-0.003650593	-0.004161848	0.006784887	-0.006805206	0.010893015	-0.002293443	-0.011554699	-0.006741709	-0.000807794	-0.009866485	-0.005075636	-0.017679298	-0.004662212	0.005749257	0.003219096	-0.000452503	-0.015732184	0.007162668	0.005868474	-0.005854379	-0.003504055	-0.001837258	0.005956975	-0.007392472	-0.006042074	-0.004097714	0.010752957	0.005995882	0.008340911	-2.92E-06	0.012831993	-0.003027035	0.000122476	-0.002288931	-0.00136327
cg00398876	-0.00306809	-0.006507379	0.004584703	-0.004554293	-0.00580929	-0.006059071	0.011529869	0.007375937	-0.006489184	-0.008272592	0.002856742	7.67E-05	0.001179167	-0.009714782	0.009464967	-0.016716827	-0.009716504	-0.001671633	0.004166357	0.005245538	0.004137603	-0.002148847	0.006937121	0.001535723	-0.001868182	-0.001069459	0.004389421	-0.003735652	-0.003266027	0.007063888	0.009338923	0.006418745	0.004929557	-0.005343409	-0.000740043	-0.000794013	-0.005810779	-0.002658531	0.00262052	-0.008491195	0.005474015	0.00184873	0.001974423	0.003411647	-0.008144936	-0.006715973	-0.000875904	-0.000625204	0.000799166
cg00399596	-0.002465277	-0.002354567	0.001659572	-0.010705301	0.003203375	-0.002640937	0.018113413	-0.006318691	0.006992622	-0.000550484	-0.013195952	-0.002319041	0.001562532	-0.004544508	0.006828375	0.01094537	0.003864567	-0.003442097	-0.011492871	0.007852446	-0.0019674	0.001139487	0.001973346	0.009877489	0.004108302	-0.00537016	0.003475093	-0.008419028	-0.000367281	0.00374651	0.00919395	0.00866183	0.001795631	-0.002402326	-0.004626214	-0.00433921	0.002702416	0.007132574	-0.003009441	-0.004984687	-0.00263987	-0.009556225	-0.001255549	-0.007064653	0.003159159	0.008279254	-0.005062577	-0.002550749	0.00353595
cg00399624	-0.002560462	-0.010083633	0.007346758	-0.006792909	0.003740782	-0.009625004	-0.003645251	-0.0020441	-0.001630367	-0.005977152	-0.001805518	0.003338678	-0.000291968	0.002190559	-0.001264105	-0.005882356	-0.000338281	-0.005500269	0.002879067	0.006855813	0.000249226	9.23E-05	0.003174411	-0.000601748	-0.001449046	-0.002816388	0.00276073	0.001559551	-0.000851175	-0.001442696	0.001653752	-0.001376568	0.007590541	0.003343936	-0.005379996	-0.004200268	0.003376868	0.00127707	-0.002816632	0.002127378	0.008943256	0.001161105	-0.002622703	0.004011447	-3.54E-05	0.004080621	0.002211078	0.005874823	0.001164066
cg00400141	0.005308689	0.004469026	-0.009751811	-0.002779966	0.008083997	-0.005623688	0.002234918	-0.001309382	0.000811353	0.000681943	-0.013234627	0.000629398	-0.005310833	0.003518963	-0.003770964	0.000898144	0.003601265	-0.002741905	6.11E-05	0.001833781	0.002676056	-0.000353927	0.002918956	-0.003776463	-0.002149553	0.00359152	-0.003700608	-0.000727656	0.009403921	-0.005493269	0.00215425	-0.001424731	0.001485428	-0.003904902	-0.005200417	0.002961016	0.000381937	0.002694367	-0.004270148	-0.002462172	0.002362812	0.000603638	-0.005359933	-0.003841604	0.010590161	0.005974186	-0.003627374	0.003228185	-0.000935125
cg00401084	0.008195191	-0.000743672	0.00374314	0.00144879	-0.001685328	-0.00584275	-0.000270603	-0.004464755	-0.002844075	-0.008707458	0.009579726	-0.001968563	0.003607728	0.00091204	-0.003570798	-0.005525338	-0.010481213	0.003832738	-0.004491243	0.008866441	-0.002172059	0.002222018	0.004196753	-0.002919095	0.008955909	0.008177113	0.002105503	0.007970979	0.001621264	0.010673901	0.005301623	0.006156506	0.006514721	-0.001117465	-0.001446382	-0.002799816	0.0179644	-0.004777524	-0.002359219	0.001264595	-0.005360134	-0.005865413	-0.004039518	0.004149414	0.002966488	-0.001517205	0.014692738	-0.001286717	-0.009913247
cg00401116	0.008594566	0.003376884	-0.005475141	-0.008640362	0.002817549	0.00337738	0.005225504	-0.003286578	0.001935412	-0.005656216	-0.006048468	0.001409801	0.001835489	0.001235412	-0.004139837	0.003028092	0.002104018	-0.001052567	-0.005821514	0.001957791	0.004366391	0.006945089	-0.00247345	6.99E-05	0.002365829	-0.003792132	-0.000829377	-0.005045078	-0.000548468	0.000491529	-0.001272267	0.004565952	-0.00077409	-4.45E-05	-0.009282905	0.002767512	0.00139805	0.004974615	0.003633403	-0.001915899	-0.002137507	-0.00123265	0.000727935	0.001928679	0.003683876	-0.003867768	0.000759856	-0.002729324	-0.001503894
cg00401433	0.005448015	0.001820898	-0.000711509	-0.007810125	-0.01009844	0.002507915	-0.00103259	-0.000171827	0.012663308	0.002080532	-0.001173231	0.011255115	0.000683405	-0.00065267	0.002317192	-0.016949421	0.008593956	0.009384946	0.005443799	0.002078308	0.013333801	-0.008097754	0.004863651	-0.00923743	-0.009416051	0.000698437	-0.011566697	0.006390188	-0.007382001	-0.001895619	-0.006008996	0.007273378	0.008238208	0.007104935	-0.001955432	0.015067262	0.007931232	0.003709284	-0.001930082	-0.0018717	-0.015808661	-0.003596533	-0.007184527	0.01165662	0.010205263	0.013098537	0.00752304	0.005034318	-9.19E-05
cg00402434	-0.008310674	-0.004720573	-0.00100281	-0.006554396	-0.004212098	-0.007967499	0.004702622	-0.000191249	0.002015697	-0.006128407	-0.003596506	-0.00323811	-0.006944986	-0.004022745	0.009475759	-0.002765596	0.004998221	-0.001544336	0.001553691	8.59E-05	-0.002617906	0.004156338	-0.000938457	0.001428435	-0.004691674	0.00197341	-0.010810385	0.007328165	0.000162668	-0.009078164	-0.006488356	-0.011094613	-0.003343463	0.001280605	0.001000548	-0.00473187	-0.00160887	0.000917041	-2.69E-05	-0.005300987	-0.001223354	-0.00043696	-0.005580732	-0.007551258	0.005833939	-0.004164217	-0.003349181	0.005130875	0.000590823
cg00403457	-0.000783974	-0.001810577	-0.000631006	-0.000117981	-0.003946365	0.00173771	0.013152929	0.003442664	-0.000535458	0.000649883	-0.003377161	-0.003692579	-5.61E-05	-0.00500342	0.00147387	0.011506285	-0.013422511	0.016356674	-0.01647262	-0.012370527	-0.000431107	-0.005706227	-0.022891103	-0.008634094	-0.004764434	-0.013194542	-0.003086405	-0.006606699	-0.013225086	-0.038119666	-0.013227293	0.003291997	0.004764266	-0.016786474	0.005064423	0.010562594	0.003962902	-0.005655865	0.004845402	-0.012111769	-0.008110067	0.005297008	-0.005687638	-0.001618477	0.012929324	-0.008242248	-0.001718073	-0.002648181	-0.000675155
cg00405803	0.000159346	-0.013220018	-0.001034563	0.003373915	-0.0005688	0.003403531	-0.002662203	0.005061628	0.003801977	0.006169712	-0.000316016	-0.00326378	0.003306255	0.002041887	-0.002961599	0.00986075	0.000736134	0.00466803	-0.001213258	-0.007439023	0.001488689	0.003229976	0.005078098	-0.008470463	-0.002199225	0.004724522	-0.003930919	-0.005547133	-0.00278882	0.004231559	0.000761035	0.006316422	-0.000911467	0.008007657	0.001994494	-0.000157891	-0.003661421	0.002653891	0.011089696	-0.006866784	0.000887024	0.003495105	-0.001171341	-0.007165946	0.000856873	-0.002882796	-0.006715491	0.010466447	0.002006686
cg00407148	-0.00458031	0.003157128	-0.009414561	-0.011058361	-0.002692768	-0.00689952	-0.000423882	-0.002484041	0.00557624	-0.00408266	0.005942108	0.000480353	-0.003977817	0.008951011	-0.005040474	-0.003515125	0.006751132	0.000843493	0.001081018	0.000395609	-0.00345424	-0.002918372	0.001780647	-7.65E-05	-0.000740898	-0.009527068	-0.001035808	-0.002144214	-0.00433946	0.001092042	-0.002005746	0.004985758	0.005576427	0.009096501	0.001630906	-0.001203561	-0.003620767	0.000187614	0.00893829	-0.002547811	-0.004313219	0.004146577	0.010907639	0.005841639	0.002064894	-0.000645669	0.001204158	-0.001218506	-0.00815391
cg00409684	-0.002166539	7.82E-05	-0.007251383	-0.007373795	-0.00431319	0.014930053	0.007531746	-0.002920133	-0.002773644	-0.005821918	0.004515249	-0.000906777	0.00903938	0.003877156	-0.006865051	-0.00015323	0.000118897	-0.020180936	-0.006002307	-0.001235717	-0.005373322	-0.001764032	-0.008291199	-0.000153089	0.003180044	0.007660842	0.008095085	0.005455627	0.005737296	-0.002838185	0.00663757	0.00141465	0.002718622	0.00217144	0.002158914	0.005617353	0.001772353	0.00059607	0.004957381	0.000162111	0.005896533	-0.006129616	-0.001736367	0.009837678	-0.007374881	-0.003286673	0.008952507	0.004196414	-0.011506305
cg00410898.1	-0.002520726	-0.008466755	-0.002368745	0.000822772	-0.003860141	0.003943633	0.004721269	0.005333428	0.010133055	0.007280504	0.000997533	0.005689574	0.00674727	0.013857445	0.005996768	-0.003852004	0.002327693	-0.010266402	-0.010241316	0.004020916	-0.000247566	-0.004630482	0.002187997	-0.004281483	-0.003598154	-0.006664248	0.009289757	-0.005309685	0.002072042	-0.006136608	0.011381005	-0.010683192	-0.003520097	-0.002731379	-0.009526515	0.00792309	-0.002980851	-0.018847844	0.005432178	-0.000623356	0.01009687	0.006241084	0.000532597	0.016689037	0.001201107	-0.007554625	0.004266409	-0.001254325	0.005194145
cg00410898.2	8.98E-05	0.001026889	-0.00683875	0.001557549	-0.007596972	0.002682795	0.009314587	0.001144032	0.003950376	-0.003350781	0.000681125	0.011599051	0.003996209	0.006214685	0.003766616	-0.012937121	-0.001042169	-0.002081898	-0.016579771	0.009999853	0.006141337	-0.008846897	0.002719	-0.004054456	-0.005124734	-0.002273737	-0.001423965	-0.004164936	0.000296568	-0.006448191	0.010003283	-0.009964397	0.000922051	0.003520726	-0.000986011	0.003720443	-0.002259275	-0.023201791	-0.001855046	0.002463273	0.009737774	-0.001571516	0.007694739	0.003101632	-0.001475143	0.00815696	-0.008992473	-0.003022517	0.010911807
cg00411965	0.009722934	0.003406521	-0.002221402	-0.004117732	0.000916226	-0.000239989	0.003727407	-0.003644903	-0.005910104	0.001242073	-0.002656375	0.001977844	0.001978782	-0.008604398	-0.003072516	-0.001210804	0.000705583	-0.000589688	0.005672383	0.002228277	-0.006179305	0.004090868	-0.00083101	-0.000809693	-0.004285594	0.004884845	-0.005069553	0.001079788	0.00261976	0.004977632	0.004709809	0.005726529	0.000315228	0.005732429	0.008059799	0.000157238	0.005573108	-0.000206412	-0.003468022	-0.00867479	0.003096866	-0.001765683	0.005873181	-0.003887045	-0.001270599	0.004625526	-0.004928181	-0.004031738	0.00100715
cg00414520	-0.002739139	0.000679656	-0.009018771	-0.008420412	0.001636609	-0.017689457	-0.006034444	0.001642794	-0.003456955	-0.010377359	0.003950724	-0.000828907	-0.007879157	-0.000866424	0.004663422	0.002773065	-0.001300857	-0.003009789	0.006428579	-0.003851501	-0.002394191	0.007244862	-0.002655787	0.000976452	-0.000188439	0.001302498	0.001798606	-0.003456973	-0.005026359	0.000268104	-0.000623238	0.00501245	-0.000886303	0.004719137	0.000864984	-0.001811281	-0.002593211	-0.010651192	-0.002792833	-0.002808876	-0.012390785	-0.00101867	0.003868725	0.005224948	0.001279671	-0.001272748	-0.00237393	-0.006524904	0.004391571
cg00416783	0.001000017	0.013117384	-0.001820992	0.003376588	-0.001065236	0.000569327	0.005771179	-0.001496698	-0.00123331	-0.002443596	-0.002377056	-0.001863815	0.00086026	0.003914517	0.006872259	0.00606667	0.005064302	-0.007995624	0.001756677	0.003227334	-0.001511385	0.0082271	0.00236239	0.006198896	-0.002475873	0.006020735	-0.004453058	-0.007224207	-0.010847474	0.003758719	-0.002950629	0.005879819	-0.000517468	0.004651153	-0.004143897	0.005161871	-0.001180099	-0.005613617	0.00015256	-0.009267512	0.001098442	0.004162508	0.005383024	0.000111054	-0.000112852	-0.000303052	0.007933121	-0.001085939	-0.000398135
cg00418090	0.003539754	0.002366794	-0.002085021	-0.010338283	0.005315538	0.015031487	-0.00806464	0.005800102	0.001173577	0.005387954	-0.006972439	-0.012483476	-0.002465495	-0.011090961	-0.002414743	-0.005044454	-0.007537046	-0.000892072	0.001178273	0.005649638	-0.004179034	0.003276961	-0.003713804	0.013513918	-0.002938845	-0.011647389	-0.009040718	-0.007107856	-0.006085255	-0.001092008	-0.00167635	0.000419266	-0.006748849	0.000311111	4.86E-05	-0.002016988	0.004316359	0.009392834	0.000174333	0.008835408	0.001665321	-0.013499059	0.001243918	0.005866559	0.002204234	0.001895423	0.003513497	-0.006439907	-0.00954941
cg00418401	0.000844333	-0.000723108	-0.008001906	0.009668446	-0.007615881	0.00085566	0.008561675	-0.010751457	-0.005979208	-0.00204002	0.003812273	-0.007551027	-0.000809025	0.006145088	0.003784346	0.003452754	0.001361002	0.003032683	-0.000314028	-0.000453579	-0.005759996	-0.017540111	0.014452981	-0.009713679	0.004180554	-0.004037788	0.004371787	0.001095344	0.011419102	0.008703218	-0.001699209	-0.003307157	-0.000108223	0.003610951	0.006679788	0.002153911	-0.007935562	0.021185986	0.00725652	0.002799914	-0.01017807	0.004767509	0.002201117	0.003268373	-0.003000278	0.003930123	0.006468607	-0.000503163	0.001075399
cg00419202	0.004706145	-0.011900818	-0.003299686	0.002166532	-0.003323077	0.002239695	-0.00085794	-0.00098348	0.00393795	-0.00041183	-0.001904321	0.004100349	0.000382186	-0.002981447	-0.002814899	0.013658726	-0.002245188	0.003370618	-0.000806807	-0.002044603	-0.000414191	0.003680059	-0.005406676	0.004430475	-0.002000959	-0.002303243	-0.002240323	-0.002515309	-0.005061101	-0.001385691	-0.004876034	-0.006424007	0.002735706	0.000794274	-0.001139669	0.001862967	0.000477055	-0.005130613	0.000383843	-0.002802114	0.004162895	0.004308482	0.001637671	0.003506174	0.005200979	-0.000932842	0.005637637	0.002670974	-0.006566464
cg00419757	0.00686718	0.002959726	-0.001016524	-0.002040466	-0.008534554	-0.002954231	-0.004720583	-0.003738526	-0.003575917	0.003360999	-0.002151521	-0.001338652	0.001753608	0.003627787	0.001317488	-0.016188738	0.013076223	0.01152298	0.017336034	-0.000223342	0.005209137	-0.001845633	0.000600167	0.00219876	-0.002956516	-0.004412803	0.006674319	0.006459378	0.000669851	-0.001922854	-0.000515557	0.000189764	0.01443934	0.009754628	-0.005048297	0.005262051	0.00524804	-0.012553485	0.021404507	0.005213583	-0.012953774	-0.002589586	0.008842681	-0.00302215	0.003807361	-0.008752513	-0.002694014	-0.000756159	0.001921389
cg00422594	0.009727502	-0.001874863	0.001907068	0.000297902	-0.003547744	0.000127876	0.001147089	-0.000102386	-0.002249908	0.004113296	-0.000937364	0.001311089	-0.002355566	-0.008360453	-0.005106196	0.010137619	-0.00106167	0.001506953	-0.00828389	0.003126796	0.004198774	0.003952816	0.005978139	-0.000308072	-0.000293611	-0.001643614	0.006097171	0.001198379	0.000345063	-0.010401012	0.004014248	0.006540035	0.001851218	0.005899022	-0.003958467	-0.000126945	0.001468822	-0.001084092	0.006930446	-0.006334473	-0.004251406	0.00354367	-0.00343315	-0.003807274	0.003797278	-0.001742176	-0.005129646	-0.005674845	-0.001195226
cg00422680	0.006663693	-0.000632477	-0.004383828	0.000680491	-0.005178859	0.003657874	0.000709417	0.010519254	0.007994451	0.006499137	0.00575938	0.011424865	-0.001100054	0.003489063	0.000829673	0.004204363	-0.011855408	-0.005270801	-0.002041846	0.000437687	-0.004782231	0.005170541	-0.007556328	-0.011559566	0.009572172	-0.010086387	0.007422301	0.002941008	0.012884673	0.003096481	0.006136271	-0.013103215	-0.000557647	0.008131912	-0.006042018	-0.010934977	-0.002525347	-0.002186335	0.001589524	0.003975591	-0.006174496	-0.002566568	0.007856353	0.005210008	0.00257389	-0.01217118	-0.003140561	-0.005291367	0.001505364
cg00422730	0.005093336	0.001040421	-0.009802129	0.003901961	-0.0009284	0.00632443	-0.001949181	-0.005696513	0.014577636	0.004463199	-0.01303009	-0.009302029	-0.002175924	0.002475117	0.008750592	-0.002097639	0.000432766	-0.004362589	0.003814252	0.003144608	-0.001197414	-5.68E-05	-0.008062724	0.003575972	-0.004579746	0.002308054	-0.001226226	-0.006065437	-0.000868053	0.000169103	-0.0047011	0.00631247	-0.007083832	-0.004832098	0.001350504	-0.000781312	0.001455926	0.005532048	-0.003177702	0.004789242	-0.006878453	0.001242614	0.000212368	-0.002233411	0.003812469	-0.005925141	-0.00529655	0.001974062	-0.001898207
cg00424048	0.005202117	-0.004856278	-0.000468192	0.002161645	-0.004027683	-0.007392707	-0.009806097	0.009063481	0.002666957	0.00284829	0.005881107	-0.006489665	0.003456415	-0.00697568	-0.002250594	-0.012751653	-0.003749738	0.003383865	0.004069386	0.007055639	0.011785562	0.002859942	-0.006292393	-0.019539095	-0.004247647	-0.002558395	-0.001270475	0.001204992	0.002518475	-0.001012008	0.00241919	0.00660106	0.017098404	0.000723487	-0.01047269	-9.10E-05	0.006128796	-0.005728507	0.012672041	-0.008050329	-0.012712131	0.00099168	-0.001654568	-0.004903868	-0.013749361	-0.003347332	0.016957478	-0.015671253	0.004244285
cg00424298	0.002862085	-0.003094311	-0.003492813	0.004760782	-0.015176616	0.003803748	-0.003320225	0.004945816	-0.012106093	0.002910697	-0.016586955	0.000655605	-0.00321807	0.009871105	-0.007990208	-0.00607894	-0.001115843	-0.000157891	0.002894925	0.012580888	0.009285132	-0.003841381	0.008952237	0.007327077	-0.012111578	-0.0068706	0.00176958	0.004530798	0.002785822	-0.004812035	0.001167495	-0.009737951	0.00083637	-0.007308951	0.000299975	0.009210571	-0.00223691	0.008985587	-0.006703074	0.007451103	0.008322208	0.003651924	-0.005686377	-0.015453051	-0.008265181	0.004107656	-0.005464637	0.005186834	0.009104126
cg00424367	0.009160333	0.002695277	-0.003673942	0.005113425	-0.002043555	-0.002133022	-0.002340513	0.001350676	0.005101251	0.0052394	0.002502042	-0.005560596	0.008139702	0.007879113	0.001719833	-0.001956677	-0.008818155	0.001019656	0.0037675	-0.00678527	0.000730691	-0.002228916	0.007634024	0.000108317	0.001940943	0.002013031	3.46E-05	0.004895448	-0.002671737	-9.31E-05	0.006188873	0.005297827	1.29E-06	-0.000511884	-0.0053916	-0.001988122	0.008141996	0.000165841	0.002121659	-0.00032516	-0.007473937	0.002505675	-0.004791111	0.002314071	-0.008676057	-0.00085827	0.000418286	0.008209781	-0.006137774
cg00424624	0.000128764	-0.001826918	-0.003246938	0.014541577	-0.008037173	-0.009243559	0.001164621	0.001588944	-0.006575638	0.001850572	-0.006988467	-0.017019596	-0.012209393	0.001736977	-0.003696327	0.006789452	0.009514431	-0.006058762	0.000400902	-0.012027848	0.010993088	0.011477792	-0.002547446	-0.000165609	-0.013744582	-0.000298518	-0.004004915	0.004798757	-0.014044448	-0.000805969	0.007306042	0.004099891	-5.86E-05	-0.000296001	0.009124617	-0.005374481	0.005348959	0.009216933	0.002732846	0.010034743	0.001450773	-0.0040986	-0.001744042	0.004259672	0.008188569	-0.004128711	0.003295547	0.005379811	-0.014072088
cg00426154	0.005181574	-0.000239725	-0.01023536	-0.003606832	0.007507146	-0.004320759	0.006517435	2.29E-06	-0.004715051	0.005949048	-0.005223501	0.003416123	-0.002155992	0.002127804	-0.002536361	0.002725072	0.004789872	-2.01E-05	-0.000295209	0.002862478	-0.001963829	0.002343359	0.004521221	0.000725025	-0.006673543	-0.008136742	-0.001223803	0.000683814	0.008659915	0.009562829	0.004966913	-0.000453405	-0.003371191	-0.008546051	0.001507695	0.006065371	-0.002577434	-0.000687615	0.000653816	0.004053671	0.003544271	-0.004886581	0.002183512	0.007516463	0.007320198	-0.006020171	0.003177434	-0.003340017	0.009931583
cg00426659	0.005161651	0.003862792	-0.006040743	-0.003409046	-0.006056639	0.002380057	-0.00212414	0.004637037	0.004350098	-0.002605231	-0.000959154	0.005648383	-0.004043872	0.001487387	0.009350512	0.017552944	0.011631706	-0.001560801	0.014404422	-0.010418394	-0.007164446	-0.005990872	0.003784877	-0.000493525	0.006434462	0.003152402	0.005989535	-0.006900652	-0.012961403	-0.003631127	0.002493183	-0.005208706	0.007288027	-0.001556609	0.008336731	0.005847881	-0.00231399	0.007598966	0.004445615	-0.005256755	0.006704261	0.014005609	-0.006950191	0.001240532	0.016924967	0.00170312	-0.004315457	0.014932024	0.000203046
cg00427623	-6.56E-05	-0.000579452	-0.011686593	-0.005673113	-0.003591504	0.008176569	-0.001515997	0.00106095	0.008615096	-0.007415137	0.006569917	0.007094913	0.003677303	-0.009236134	-0.002179099	-0.004301613	-0.000837736	-0.003452559	-0.007317458	-0.00209987	0.011443643	0.00088845	-0.006823822	-0.005222067	0.00027455	-0.003383664	0.011575296	-0.001043045	0.013119817	0.001238182	0.008276917	-0.002340701	0.002905638	0.004194454	0.008076676	-0.00596445	-0.005258965	0.006614411	-0.00513403	0.002094576	-0.00219477	-0.000122336	-0.00082393	-0.001391275	-0.003045961	0.00286755	0.001184803	0.003242204	-0.001326572
cg00427871	0.007953935	-0.003075618	0.004213051	-0.007951476	0.005298734	0.010210442	0.004565842	0.005284486	-0.001586482	0.000870303	0.001323752	-0.004506741	-0.002654269	0.000202258	-0.003901895	0.003067677	0.001074081	-0.004582341	-0.002523868	-0.003966554	-0.002385535	0.000182187	0.007369823	0.003629035	0.000456353	-0.002955341	0.002256666	0.001858683	0.001647089	-0.009175347	0.003411329	0.001246839	-0.005047571	-6.09E-05	-0.005666395	-0.002820404	0.007285214	0.013861095	-0.002651971	0.000371403	-0.002433647	0.002718197	0.000530462	-0.00136508	0.005296757	0.007233188	0.001757794	0.006602261	-0.004621993
cg00431974	0.00079288	-0.011851718	0.003151754	-0.003716099	0.002161085	-0.010166239	-0.004619403	0.013369253	0.008663776	-0.000878361	-0.002686597	-0.000923667	-0.003199317	0.00239878	0.00503247	0.003031342	-0.003413213	0.001273334	0.004198353	0.00327695	0.000216906	-0.002293028	-0.004013553	0.004052469	0.001680636	-0.001139892	-0.005077414	0.001742737	0.010467556	-0.003920538	0.003395766	0.001019311	-0.001545613	0.002166282	-0.00282551	-0.001195848	0.000964878	0.004451577	-0.000302774	0.004836842	0.00037366	-0.001740061	-0.004287688	-3.85E-05	-0.000820335	0.002293217	0.000746329	-0.002809957	-0.00130519
cg00433042	0.002120502	-0.004486193	-0.006046218	0.00157874	-0.002843162	0.004325469	0.005787585	0.000935899	-0.006235932	-0.001662623	0.000890193	-0.009618759	0.004597235	0.006782301	-0.018208975	-0.011573739	-0.001625707	-0.00867775	0.009121114	-0.008619686	-0.004519255	-0.002182665	-0.015826159	0.008158734	-0.010879837	-0.000214443	0.007142095	-0.000503818	-0.004126402	0.004610601	0.012727883	0.011240153	0.003248041	0.005550964	0.007385336	-0.003726619	-0.003010662	-0.003975282	-0.007757521	0.008631794	0.000937941	-0.00352118	-0.000716922	0.008961296	-0.000930468	-0.007469963	-0.004944767	-0.00761286	0.007414652
cg00434962	0.002206809	0.002275036	-0.008311849	0.003423748	-0.003098381	0.009456009	0.018874054	0.009495668	-0.004041208	-0.001851997	0.002181791	-0.00085191	0.011471849	-0.003726695	-0.002307421	0.011730553	0.007731545	0.00077205	-0.001133907	0.011846966	0.000862838	0.007987064	0.0083634	-0.003712296	-0.006518163	-0.001372597	-0.00399947	0.010149476	-0.000498745	-0.002519344	-0.005486036	-0.005222761	-0.00354267	-0.004291819	0.002122678	0.001099183	0.003047333	-0.003531753	-0.00189977	0.001588169	-0.009790667	-0.000682169	0.002236045	0.000363112	-0.000318335	0.003764631	0.007837211	-0.002287751	-0.00387568
cg00436746	0.002927312	-0.002479939	-0.004881987	-0.000235595	-0.000988134	0.000705732	0.000288981	-0.006660014	-0.003753105	-0.005475548	-0.004472762	-0.000654567	0.000768458	0.007045867	-0.011896266	-0.016544078	-0.016962009	-0.014343468	0.014190555	-0.005897671	0.005710738	-0.004259682	-0.005939513	0.010285603	-0.009062339	0.000800063	-0.003632208	-0.007537144	-0.005874224	-0.00431414	0.014514001	-0.001782225	-0.005985862	0.000901427	0.012137061	-0.002088715	-0.004549093	-0.011582621	0.006143094	0.005298399	-0.01210386	-0.009567707	0.001537875	0.009883296	0.00336619	0.002413678	-0.003550731	-0.005159711	-0.0005509
cg00437193	-0.005753979	-0.004069231	-0.011075866	-0.001049617	-0.003047285	-0.001149338	0.003383366	-0.001252619	-0.001179388	0.001042428	0.003904466	-0.003651683	0.002086715	0.001051108	-0.003751883	0.002363887	-0.007963866	6.77E-05	0.00431707	0.004370655	0.000830276	-0.001735965	0.002424851	-0.005635146	-0.000389403	-0.000190241	-0.006002577	0.000799123	0.001969518	-0.007463989	-0.008337116	-0.00651468	0.003597734	0.006320075	-0.007242648	0.003007734	0.005895373	-0.005892412	-0.004141288	0.00018359	0.006714339	-0.008641268	0.005647369	0.002525479	-0.003383176	-0.002100942	-0.002213549	-0.001797724	-0.00293389
cg00437358	0.00651739	0.003028504	-0.007010128	0.000593143	0.002299364	0.005971754	0.011246632	0.001414297	-0.004629603	-0.005211487	-0.009675806	-0.003674661	-0.007679695	0.001995131	0.003172281	0.014724162	0.005954654	0.003510184	0.004203573	0.006277456	0.003667033	0.00223729	0.001363041	0.000809229	0.005269837	-0.006119182	0.003563725	0.004958086	0.005105243	0.002529474	-0.001210727	0.001749941	0.0080004	-0.001548127	0.004121812	0.007006637	0.010021841	0.00834824	-0.000969066	-0.000271973	-0.006473287	-0.002686987	0.001075246	-0.00254013	-0.007787739	0.000541434	-0.004259013	0.002007913	0.00435051
cg00438646	0.009738152	0.000923874	0.001387681	0.001114503	-0.001200222	9.31E-05	0.007570377	-0.005462869	-0.005955957	0.000198554	0.006595763	0.001071512	-0.000204392	-0.003992706	0.001899291	-0.01145677	-7.79E-05	0.004422411	-0.003187754	-0.000852047	-0.000893108	0.001001768	-0.002202099	0.002841619	0.000426798	0.000794836	-0.001338744	-0.007365301	0.003172866	-0.005451321	-0.001952663	0.003320498	0.008927047	0.008744068	0.001802354	-0.000313828	-0.006186529	-0.00726735	0.003276926	0.005746597	-0.003542322	0.003834313	0.001390197	-0.002272781	-0.00320033	-0.00909939	0.006411192	4.68E-05	0.001650269
cg00438946	0.005051003	-0.003055358	-0.005719651	0.00439893	-0.012768579	0.003186027	0.003503741	0.003557596	0.007255594	-0.004350401	0.007916912	0.000451482	-0.014794069	-0.000561114	-0.001696725	-0.000637855	0.004923826	-0.014154261	-0.008204982	0.004805492	0.00465557	-0.008925437	0.004600679	-0.010086371	0.013953819	0.003713667	0.002200344	-0.002510891	0.000723917	0.005519116	-0.000355029	-0.002506027	-0.011228207	-0.002615144	0.004750512	0.005561484	0.00306588	0.004637793	-0.01060991	0.004529701	0.005244163	0.017054803	0.008921255	0.001621925	-0.006420559	0.00976209	-0.003931143	-0.003074191	0.000556553
cg00439117	0.004457648	-1.78E-05	-0.005813512	0.002891501	0.003105899	-0.00206844	0.004193055	0.000614449	-0.001601907	0.00251092	-0.007659657	-0.003719649	-0.017046024	-0.009416706	-0.004390905	0.007793558	0.002830715	-0.002164283	0.013062085	-5.22E-05	-0.005434808	-0.010439087	-0.005383156	0.007881772	0.007810589	-0.00820368	-0.009001373	0.003590462	-0.000774731	0.000843284	0.006402437	-0.012188104	0.009460072	-0.01221148	0.009820004	0.009904651	0.01233719	-0.022857657	0.001708912	0.000190165	0.010806018	0.001239188	0.011892598	-0.005856152	0.018298878	0.004499322	-0.000821029	0.010916221	0.000228554
cg00439253	0.000471069	-0.014237	-0.001488328	0.003284813	-0.000360896	0.003398673	-0.001384205	0.000637982	0.00247794	-0.000642465	-0.002960664	0.002596592	0.000528231	0.001347207	-0.002626668	0.000820426	-0.0003754	-0.002836034	-0.003446456	-0.007085887	-0.001931651	0.000986633	0.001783705	0.006098902	0.00167323	0.006087026	-0.000448353	-0.002784176	-0.002216659	0.004031563	0.000410755	0.00594763	-0.000114854	0.003003004	0.007523848	-0.00488395	-0.001379888	-0.000865338	0.00496866	-0.006307227	0.00272965	0.001440388	-0.002630632	-0.004406005	-0.00453653	7.96E-05	0.003040707	0.001737991	0.006904317
cg00441553	0.007088633	0.0029501	-0.00682527	-0.007677176	0.004179013	-0.003866369	0.005045603	-0.001822756	-0.000317621	0.004629229	-0.005772155	-0.005699784	-0.000378586	-0.000929993	-0.011785685	-0.003975727	0.00484135	0.001859939	0.001723253	-0.003718017	0.005732317	-0.006059964	7.74E-05	1.74E-05	0.007181018	0.005487802	-0.001002527	-0.000967187	0.004521278	0.000629991	-0.002018758	0.002568395	0.007131244	-0.004376091	-0.000918071	-0.006306859	-0.008695578	0.002158708	-0.001149395	0.004316842	-8.09E-05	-0.004761506	-0.001720533	-0.006013798	-0.001943763	-0.001482215	-0.003482794	-0.007328928	0.000264768
cg00442423	0.003909187	0.003850329	-0.002112312	-0.013786389	0.011054899	0.008415954	-0.005479186	0.009156506	-0.00405387	0.003716876	-0.011755507	-0.001354151	0.005302672	-0.006730384	0.004326446	0.003156085	-0.002475111	0.012813127	0.005809418	0.003010719	0.001885947	0.002670372	-0.007948076	-0.004150399	-0.000617869	0.001136232	0.003787417	-0.006921913	0.002136975	0.001671621	0.001063077	0.002709899	0.002083899	0.007381934	0.013993505	0.002641366	0.003274042	0.006505608	-0.000661597	-0.000644633	0.000750699	0.002190028	0.002643764	-0.001956505	0.00256086	9.33E-05	0.005026014	0.007228844	0.006809872
cg00443041	0.004790405	0.005776366	-0.005700802	-0.000371458	-0.001699367	-0.00487107	-0.001606004	-0.002430685	-0.009826487	0.00787993	-0.006618048	0.006759036	-0.012986582	-0.01120897	0.004461149	-0.002106096	-0.00609278	-0.001016555	-0.001170892	-0.00376454	-0.008808881	0.002749647	-0.001422542	0.005631561	-0.009832158	0.002183826	-0.003373114	-0.00408609	-0.007088705	-0.000309147	-0.005423841	0.010977369	-0.002981118	0.001060658	0.004495389	0.00509384	0.002817209	-0.014537528	0.002371521	0.0043989	0.002483594	-0.006229813	-0.008976044	-0.006520103	0.015665204	0.003022585	-0.001799099	-0.015407821	-0.000386248
cg00443833	0.009332256	-0.002892831	0.004582024	5.23E-05	-0.004539044	0.001498508	0.001499208	-0.002398651	0.002278233	0.003168418	0.002228136	0.012500216	0.00267983	-0.00432811	0.001135469	-0.00247803	-0.002828358	-0.003066597	-0.002302612	0.007375102	0.001484094	0.002661268	0.003527334	0.000751179	-0.003928845	0.002804067	0.002126119	0.000919183	-0.00466716	0.007162836	-0.003207709	-0.004729005	-0.002781692	-0.000228919	-0.001027817	0.002787189	0.000243202	0.00257838	-0.004027685	0.003524382	0.003469632	-0.005622247	-0.003102479	0.002181872	-0.000126065	0.003340887	0.006969417	0.004879868	0.001671571
cg00444649	0.004855766	0.002825239	-0.011943711	0.002245863	0.002915684	-0.002462793	-0.002866434	-0.001048814	-0.00801661	0.007123208	-0.001066783	0.00098322	0.000958316	-0.003031933	-0.004378857	-0.009878392	0.000199426	-0.002253706	0.002783935	-0.004021003	0.00091184	0.005781715	0.003656917	0.003532085	-0.001581774	0.006386271	-0.005497093	-0.004736799	-0.000968221	0.003723019	-0.000597735	0.00262149	-1.83E-06	-0.002681489	0.000847429	-0.000549969	-0.001283517	0.000632969	-0.006741069	0.000229514	-0.004260927	0.002566189	0.008704758	0.005636888	0.004382066	0.001129497	-0.006465803	-0.003422044	0.000155367
cg00444928	0.006510606	-0.006651385	-0.003075604	0.000552768	0.001080091	-0.010334551	-0.005290268	-0.0006303	0.002427386	0.008607241	0.002000864	-0.006065119	0.001976386	-0.002279881	0.00694891	-0.007189034	0.001377381	0.000977979	0.000585833	-0.00209445	-0.004592534	0.008005544	0.003154254	0.000434799	-0.005351208	-0.005329542	0.005733109	-0.009086504	0.010379033	-0.008043083	0.017739312	-0.003017726	5.70E-05	0.003603585	0.003367151	-0.009740346	0.010572186	0.000767672	0.003111944	0.00416145	-0.000463487	0.007621885	-0.002918848	-0.002601772	-0.002728222	0.001452689	-0.003360353	0.009656509	0.00604478
cg00445879	-0.00695038	-0.003192736	-0.002420844	0.008095173	-0.006045627	-0.014005635	0.003192042	-0.002117777	0.005959412	-0.00768423	0.006973352	-0.001560332	-0.008184187	-0.00555489	0.001336976	0.002037414	0.00612488	0.00417192	0.009143905	-0.006019805	-0.003944121	0.004018293	0.008405528	0.002618031	-0.007495739	-0.008870815	0.002297977	0.005923881	0.004759731	-0.00266619	0.00164078	0.004279758	-0.001584915	-0.005874487	0.000695141	-0.004570352	-0.008106948	0.002711389	0.005851124	-0.004887777	0.003267295	0.004744834	0.002029845	0.004262336	0.004118622	0.00708615	-0.00664252	0.005155849	-0.00287552
cg00449321	0.006929658	0.001307917	-0.002374891	0.000662111	-0.004106859	0.00405669	0.001536045	0.000183833	-0.001928242	0.009298083	0.011018664	0.008055973	-0.01384569	0.002145783	-0.000150884	-0.003556211	0.005794462	0.005275437	0.007605338	-0.006953504	0.02024826	-0.005679883	-0.000295246	-0.008181504	-0.005104972	-0.000820417	-0.006999901	0.007940855	-0.001113119	0.010237477	-0.008453115	0.005800528	0.012400637	-0.00864464	-0.008165849	-0.007359051	0.010077377	0.002679274	-0.003249461	0.001633318	0.002197218	0.003961381	0.001467579	-0.004993844	0.000823701	0.003544661	-0.005043957	0.001891212	0.011551341
cg00449726	0.007660148	-0.004131568	-0.005136883	-0.001074109	-0.000379467	-0.007916342	-0.000322819	-0.001309222	0.001415494	0.001653672	0.00447133	-0.008217731	0.001625376	0.005735674	0.003078645	0.006475192	-0.002135665	0.001911552	0.005241647	0.002826804	-0.000496337	0.009775495	-0.007255895	-0.001501539	-0.005968343	0.006708538	-0.006162101	-0.001708711	0.013389774	-0.008631078	0.007524128	-0.003406352	0.003492255	0.000610274	-0.005519273	-0.000507135	-0.000236409	-0.000110065	-0.004726766	-0.008951381	-0.006439997	-0.000131995	-0.005629978	-0.005075692	-0.004918797	-0.006135973	0.013278485	0.006815568	0.007390362
cg00450713	0.005846235	0.005659176	-0.008721426	-0.006143123	0.004610914	-0.007298483	0.000980999	-0.001731671	-0.003700885	-0.005321085	-0.006550269	0.00545505	-0.003862993	-0.002687409	0.001220122	0.004718606	0.002657368	0.001926893	-0.001909366	-0.000908793	-0.001172021	-0.002833169	-0.002725435	-0.001826467	0.000814689	0.001504849	-0.000529353	-0.002715337	-0.002727891	0.005950643	-0.00217183	-0.003562111	-0.005629783	-0.003776318	-0.009796098	-0.003402104	0.006147708	-0.009783205	-0.003895242	-0.00015516	-0.003856747	-0.001667632	-0.00247189	-0.002562419	0.0015049	0.004758201	-0.003166786	0.003164406	-0.006854265
cg00450884	0.00455252	-0.011370259	0.001623999	-0.004284108	-0.000904562	-0.004207294	0.001694251	-0.000129979	-0.001085126	0.003001063	0.002991118	0.000829122	-0.001404349	0.007013801	0.004394687	0.001488424	-0.007792103	0.002153517	-0.001568193	-0.000651869	-0.003972104	-0.002781555	-0.006061998	-0.00532672	-0.002157351	-0.010982667	0.003045901	0.001082519	0.002285148	-0.005442821	0.002156134	-0.008280516	-0.00362983	0.004747337	-0.007358568	0.002761692	-0.001027707	0.001487404	0.007682025	0.010893127	-0.002386368	0.007122489	-0.001491786	-0.0046276	0.001037177	0.003412103	-0.00326509	0.011666973	-0.004702535
cg00450891	0.001816843	-0.012609141	-0.004992889	-0.000223978	0.002363725	-0.001894533	-7.70E-05	-0.000593576	-0.007941109	-0.002661196	-0.001084341	0.004427664	0.002262546	-0.00331248	-0.009614452	-0.003378115	-0.004343329	0.004441493	-0.003734402	-0.00733704	-0.003629919	0.003848953	-0.00313023	-0.008623072	0.007363432	-0.001772581	-0.005559379	-0.000227582	0.004704562	0.005828145	-0.002836068	-0.004476697	-0.000472146	-0.005638505	0.004659775	-0.001207849	-0.001938678	0.003234128	-0.003086674	0.005634771	-0.007534523	0.000889496	0.002079491	0.006927768	-0.000150652	0.000974808	0.001265649	0.000410604	-7.13E-05
cg00451044	-0.003495829	-0.005728669	-0.004652345	0.004996609	0.001973678	0.002890455	0.011807571	-0.01228092	-0.005435462	0.001462396	0.001320151	-0.009065228	0.000664507	-0.007892854	-0.002862058	0.002535204	0.0012031	-0.009343055	-0.015692713	-0.005916996	0.002148548	0.009172077	-0.01572912	0.004445018	-0.012117326	-0.002382814	0.005814501	-0.006624014	-0.007146561	-0.01198251	-0.003093304	0.002294987	-0.002511635	0.007001988	0.007910135	-0.007595555	0.009095467	0.002472258	-0.002041626	0.007198037	0.003323538	-0.001805121	-0.007426808	-0.007274906	-0.01255093	-0.005322197	-0.007649836	0.001978101	0.011638344
cg00452125	0.002697317	-0.012176865	0.000443364	-0.001213714	-0.004506641	-0.00128027	-0.002494124	-0.008544445	0.002627476	0.007587632	0.002631722	-0.002565568	0.006839736	-0.005334829	-0.014464497	-0.001982243	-0.003052464	0.005782664	-0.003439335	-0.001930421	-0.001109511	-0.000623872	0.005178877	-0.00449891	0.001518893	0.002936621	0.006745877	-0.007374521	-0.001290089	-0.005483364	-0.001984576	0.001568885	0.002480142	-0.003593588	-0.002426314	-0.007299785	0.00147041	-0.001882374	-0.003486117	0.005481021	-0.004411726	-0.004147651	0.009619106	0.000530529	-0.001427989	-0.002111458	0.004881694	-0.004411733	0.002746552
cg00453591	0.007679546	0.004473251	-0.007178041	0.001785887	0.003771793	-0.004075835	0.00020319	-0.005466868	-0.006600698	-0.004583503	-0.004664048	0.00461942	0.004630004	-0.008638274	0.000947693	-0.004712152	0.002231574	0.000736756	7.25E-05	0.000241288	-0.000409847	0.00439733	0.00414817	-0.003907648	-0.006795321	-0.000343016	0.000520857	-0.0011254	-0.002479895	0.00175369	0.000630162	0.001092452	0.00083625	-0.002645758	-0.006059018	-0.000261773	0.004879554	0.001709922	-0.006065324	0.004025596	-0.000198872	0.00301192	0.000464848	-0.004552696	0.002379789	-0.008978233	-0.004760072	0.002709947	-0.000427819
cg00454274	0.009449736	-0.000471844	0.00627222	0.00023472	-0.006940925	0.000834819	0.002187508	-0.001738878	0.002631656	0.001560074	-0.001674476	0.006927622	0.001186969	0.001076504	-0.001449681	-0.00163572	0.003690074	-0.006256174	-0.003113695	0.004184991	0.005572086	-0.000319617	0.001401747	-0.001253904	-0.002397142	0.00170768	0.001301419	-0.000554697	-0.00737629	0.000932804	-0.001760368	0.001118494	-0.005880886	0.002276369	-0.005575716	0.003645265	0.00083032	-0.000123072	0.000891551	0.000929933	0.002964278	0.002293024	0.001567226	-0.004431858	-0.002548691	0.002375862	0.003185319	-0.000435453	-0.001348563
cg00455143	-0.000516352	-0.001075931	-0.003183327	0.007499636	0.023124022	-0.001890331	0.004670569	-0.000828804	0.01393524	-0.00516978	0.011152924	0.001719998	0.000912343	-0.008521533	-0.001657349	-0.001716958	0.006746095	0.003604526	0.004909594	-0.00421588	0.007987294	-0.003585552	-0.002228982	0.002343467	-0.002974804	-0.010482527	0.001288647	-0.001702773	-0.000821328	-9.39E-05	0.002446574	-0.000127811	-0.00067643	0.003761261	0.002623307	0.002808746	0.001771276	-0.001460259	-0.007431694	0.001350697	0.00061966	0.001313907	-0.000953688	0.00140307	-0.000149628	0.00550127	0.002589113	0.002202018	0.003883452
cg00455362	0.005034943	-0.003164345	-0.002445855	0.006664534	0.001041371	-0.003911672	-0.003520274	0.019065089	-0.002656963	-0.005440809	-0.002259285	-0.007613076	0.005596709	-0.004719457	0.016724774	-0.007742809	-0.002708777	0.003178318	0.005302099	-0.004023216	-0.007621008	-0.011401874	0.006124717	0.000598461	-0.007668045	-0.016770012	0.001146378	0.003675284	0.007710163	-0.005692279	0.00998052	0.000777234	-0.000934893	0.000479868	-0.002888548	-0.010298766	0.007988533	-0.003729815	0.003442351	-0.000204909	0.000909278	-0.005010665	-0.0058676	-0.002197595	0.001939719	0.003872721	-0.000462345	1.39E-05	-0.006701674
cg00455875	0.00649794	-0.008417882	0.001842282	-0.002479574	-0.00094911	-0.010707699	7.24E-06	0.003535338	-0.000443758	0.00175843	0.000846055	-0.007839352	0.005488939	-0.001040007	0.008078868	0.001474719	0.002092386	-0.006441417	0.000426325	0.004962925	-0.004031583	-0.000335152	-0.005143759	-0.006085071	-0.00019045	-0.004163954	0.00071324	-0.001951941	0.002229984	-0.008201606	0.006810148	0.000107567	0.000422608	-0.005516232	-0.002957574	0.007738455	-0.000973423	-0.002558115	0.00876797	0.009506528	-0.007947398	0.002335781	0.008492519	-0.000480917	-0.002804521	-0.001151674	0.003071501	0.001101045	-0.005026255
cg00457583	0.006652685	0.004031317	-0.000519914	-0.012894603	0.006617696	0.000496286	-0.004959599	0.003280522	-0.004741529	0.003112396	0.000407799	-0.006454229	-0.011910861	-0.008665672	-0.000511522	-0.000358589	-0.005095357	0.00619317	-0.005783201	-0.004208887	0.01008447	0.007279695	-0.000266434	0.005771409	0.000526689	-0.011627276	-0.001774235	-0.001888139	0.007312679	-0.001916647	-0.004926746	-0.004659377	0.000508249	0.014381488	-0.002465472	0.003067255	-0.004332606	0.006225787	0.00557483	0.001580193	0.00200002	-0.001791745	-0.002778198	0.001735576	0.004535572	0.003745938	0.004271722	0.009283824	-0.00029379
cg00458124	0.003911649	-0.007390762	-0.001453812	-0.000523333	0.0055331	0.008110835	0.014792468	-0.007182669	-0.010505041	-0.003973854	0.003730368	0.001639477	0.010447246	0.008999666	0.003961758	0.011436397	0.010364213	0.000126485	0.001217124	0.001581101	-0.002438756	0.006235778	-0.000132752	-0.006231911	0.006299983	-0.004959757	0.001632483	-0.008546059	-0.000118445	0.002711715	-0.012480143	0.000673864	-0.001773317	0.015625909	-0.001678584	0.009269961	-0.008002909	-0.001342125	-0.000307064	0.000497068	0.001072558	-0.009091189	0.005009928	-0.000956184	-0.003183094	0.002257464	-0.008672994	0.002519919	0.010514135
cg00458823	0.009428615	4.63E-05	-0.004807558	0.008345725	-0.004053429	-0.000228528	0.000194721	0.003466198	0.003316173	-0.001462002	0.00097829	0.001265425	0.001812139	0.002589981	0.006411122	0.002698187	0.000535159	-0.000771861	-0.000524307	-0.000658459	0.002354631	-0.00775606	-0.001193	-0.000918625	0.00052747	-0.002752096	0.004730037	-0.002194925	-0.00500731	0.001276411	-0.001654043	0.002123279	-0.004493277	0.003861996	-0.005908958	0.005413087	0.001141534	0.005213124	-0.002767585	-0.001033865	-0.002235138	-0.001984277	0.00327927	-0.000429815	0.001504029	-0.001906354	-0.001138012	-0.005765418	0.005539823
cg00459263	-0.003854046	0.00422508	-0.010403675	-0.001878626	-0.002549946	-0.000767679	-0.002010728	0.003291115	-0.000810037	0.001922401	0.011407379	-0.010624116	0.007189174	0.005158732	0.009303351	0.003048769	-0.003989289	-0.00952602	-0.0017966	-0.00135285	-0.00265664	-0.002572192	0.002044325	0.001347948	-0.00777921	0.003922594	-0.00140777	0.000136415	-0.001137788	-0.00296166	0.002760447	-0.001989761	0.009087482	0.001051262	0.009217507	-0.00110227	-0.00020524	-0.008508291	-0.000792953	-0.000461999	-0.008935275	-0.001932413	-0.002893893	0.010466762	0.006203031	-0.001212389	-0.001167932	0.006611024	0.007264558
cg00462525	-0.007785671	-0.000417178	-0.010182891	-0.002562195	-0.002288365	-0.00283887	0.003475393	-0.000907204	0.001007108	0.003898754	-0.003439651	0.001756994	3.71E-05	-0.003556875	-0.000235744	-0.000247576	0.000295012	0.000481559	0.002047387	0.001280977	-0.00032779	0.003294271	0.002259574	0.006165674	0.00283743	-0.001679808	0.00094362	0.003842989	0.000977061	-0.003323135	-0.004129339	-0.00036919	-0.002225462	0.007459199	-0.004467456	-0.000411875	0.006511472	0.001601608	-0.004289222	-0.002125399	-0.001770723	-0.000869303	0.0032088	-0.000952615	-0.003208969	0.004119935	-0.000755393	-0.000338095	0.002854203
cg00464569	0.009227287	-0.001507571	0.00641802	-0.002485329	-0.004388996	-0.003725171	-0.001933452	-0.002694272	0.00552395	0.001227773	0.00167346	0.0026006	0.00445477	-0.002948598	-0.002940591	0.001391306	-0.003690724	-0.001735568	0.000645252	0.001358455	0.005491688	0.00695144	-0.003605576	-0.001725717	0.000675886	-0.004040468	0.003740837	0.001386142	-0.002782177	-0.001029926	-0.001923969	0.001532162	-0.006787217	0.001655385	0.002172781	0.004172877	0.006765937	0.000167076	0.002612375	-0.00177576	0.003189792	0.003632141	-0.002109563	-0.001169284	-0.00023017	0.00184065	0.003190975	0.002347931	0.001913413
cg00464610	0.008790756	-0.000633516	-0.002931179	-0.002094454	-0.002111185	-0.007545347	0.001666826	-0.006387643	0.006882017	0.002190124	0.004761701	-0.00138669	0.004618685	-0.004216616	-0.003188265	0.004139033	0.001351043	0.000937438	0.005586187	0.0032578	-0.002720822	-0.001820896	0.006661522	0.006127699	-0.007671346	-0.004165985	-0.005602162	0.001297746	0.004556089	-0.000421078	0.001884606	0.003491419	0.002577546	-0.001702066	0.003782604	-0.011069077	0.012291886	-0.00927754	0.007972362	-0.003014258	0.002851509	-0.000348592	-0.003867459	-0.01015814	0.003644014	-0.006316976	-0.002869483	0.010667271	-0.002058593
cg00464803	-0.006226999	-0.003431607	-0.002958312	-0.005563808	-0.005834948	-0.00945833	0.004385915	0.004067901	-0.003197174	0.00568653	0.004285845	-0.006261462	-0.002122135	-0.004704441	-0.004543218	0.006087936	-0.008517507	0.017617741	-0.003129955	-0.000808645	-0.000322755	-0.006969785	-0.004918656	-0.007308483	-0.000210061	-0.000787951	-0.001284642	0.005473734	0.002690603	-0.022402597	-0.015792175	0.003217983	-0.002783643	-0.007498998	-0.012095498	0.002911038	0.001838432	0.011077011	0.00233873	-0.002219911	-0.000975047	-0.002371497	0.004672425	0.003049253	-0.009817798	-0.000570797	0.000896638	-0.002787041	0.007648413
cg00465284	-0.007498274	-0.003336811	-0.007498773	-0.004326073	-0.002053531	-0.006007815	0.00480609	-0.002974527	0.002423001	0.001561757	-0.000231778	-0.014004572	0.005408681	-0.002560506	-0.003639106	0.001327211	-0.005406259	0.005154265	-0.003705018	0.005859135	-0.000430576	-0.00431477	-0.001542376	0.003183718	-0.004990725	0.002910658	0.003956023	-0.003077623	-0.004304934	0.005362574	-0.001847534	-0.002928415	-0.003355314	0.004958495	-0.006091506	-0.000991251	-0.004309103	-0.000907385	-0.004059952	0.004040473	0.001172668	0.004361956	-0.000832986	0.001235832	-0.008376099	-0.006185446	-0.000273777	7.13E-05	-0.001683108
cg00466720	-0.002929738	-0.003422734	0.005624495	-0.010964287	0.004694068	-0.012982675	-5.18E-06	-0.003308886	-0.002308662	-0.00932416	-0.004696607	0.00230785	-0.004814923	0.011076667	0.009921213	-0.001792175	-0.004130009	-0.00306768	-0.001506538	-0.001861823	-0.001714931	0.00022875	-0.001251607	-0.007985482	-0.002227143	0.003010954	0.005710869	-0.004190219	-0.013125788	-0.004375372	-0.003275791	-0.00504535	0.002174974	0.003383116	-0.012758602	0.010064196	8.98E-05	0.003128901	-0.012431254	0.002217429	0.003629673	0.007360403	0.014758092	-0.002726294	0.008949492	0.006154591	-0.000692329	0.00787118	-0.017413823
cg00467357	-0.00102622	-0.01312905	-0.002582582	0.004863181	0.002274757	0.001427096	-0.002088614	0.000294903	0.006289442	0.000895166	-0.007521387	-0.000597358	0.001190262	0.004198566	-0.007626129	0.001557881	-0.00068482	0.000757243	0.002642255	-0.003382584	-0.00884014	0.006161838	0.001783281	0.003165888	-0.000501026	-0.005925053	-0.000729058	-0.003048748	-0.001261887	0.002415798	0.003853797	-0.000646503	0.006286986	-0.005531352	-6.96E-05	-0.004343803	-0.002627177	0.003343035	-0.005822654	-0.011671783	-0.00178347	-0.00161461	-0.006801814	-0.001505146	-0.003840401	0.00015879	0.001188678	0.005754781	0.000644033
cg00469450	0.003433675	-0.010132596	-0.003210985	-0.004707148	0.004840449	0.008888154	-0.001886672	0.000872617	-0.00549453	0.010507324	-0.007649286	0.000685084	0.003243453	-0.006680833	-0.009133254	-0.003094532	-0.002650273	0.014259295	0.001257162	-0.003148652	-0.000726186	-0.003777734	-0.012019062	-9.92E-05	-0.000107304	0.005566952	-0.002508112	-0.001137081	0.001831813	0.002103407	-0.001031432	-0.000486003	0.005678692	0.000776176	0.003929759	-0.000211372	-0.005255783	0.004650765	0.001113167	0.004615855	0.00828242	-0.004032707	-0.001618229	0.001583136	-0.000855992	-0.00504649	0.00637167	0.007434767	-0.005436811
cg00470694	0.002078326	-0.008860598	-0.007864416	-0.002823307	0.006217176	0.007819322	0.011275151	-0.006235448	-0.005882563	0.003383963	7.86E-05	0.002361143	0.010826674	0.009096127	-0.002045838	0.005527511	0.007410247	0.001378759	-0.003293001	-0.001540216	0.000382422	0.005396465	0.001743946	-0.004047029	0.0018106	-0.006138318	6.29E-05	-0.003282104	0.004376109	0.001812458	-0.004834819	-0.001306542	0.000544165	0.003301877	0.002521168	-0.001008841	-0.002908872	-0.001876948	0.007871657	0.001758847	-0.003933684	0.001215165	-0.000889714	0.000746921	-0.00425058	-0.001785784	-0.001149791	-0.002163061	-0.000203305
cg00470955	-0.005782507	-0.002212077	-0.009433582	-0.006739848	-0.007852374	-0.002975077	0.002071701	-0.003117972	0.006950283	-0.004409233	0.000872834	-0.001807352	0.000217235	-0.005136253	0.002688656	-0.003349165	0.000523088	-0.00212396	0.006943961	0.002620195	-0.000119802	-0.003253494	-0.003604074	0.0037074	-0.00225138	-0.002095768	-0.004168496	0.005525223	-0.001029921	0.005389854	-0.010914835	0.003691197	-0.002066918	0.007769194	-0.006570794	0.000188418	0.003437579	-0.001649011	-0.002280507	-0.001504909	-0.000739639	-0.00535762	-0.003268062	-0.012350344	-0.002736155	0.007131041	0.00808321	0.002579156	-0.004571507
cg00470976	0.006377327	0.001677682	-0.001442595	0.004828629	0.015699466	0.001649123	0.01105054	-0.006068134	0.008776324	-0.004891159	0.012126833	-0.001158912	0.003797119	0.002298606	0.002285339	-0.001659691	-0.001033464	0.000320201	0.00459262	-0.005384595	0.003389463	0.005487814	-0.005544013	0.001444277	0.003398491	0.003607729	-0.003731251	-0.010471463	0.001625287	-0.006086876	-0.00890229	0.003691462	0.000802425	0.001103946	-0.000415757	0.0004855	0.002412223	-0.005132555	-0.005638164	-0.000328496	-0.001753924	0.000514896	0.007108906	-0.005273278	-0.010344397	0.003056906	-0.004314389	-0.006853301	0.003416845
cg00471170	0.002804557	-0.012741862	-0.004512421	0.00240615	0.000897874	0.002311864	-0.001671811	0.000986285	-0.004771617	-0.004122736	0.003257533	0.000347688	-0.000506339	-0.002180089	-0.000556364	0.003674693	0.004084461	0.002606158	-1.95E-06	0.002424942	-0.003743237	-0.003984172	-0.001400714	0.001895984	-0.002135355	0.006361708	-0.002379078	0.000640616	0.005123361	-0.00234631	-0.002999061	0.003346643	0.000918515	0.001614059	-0.003941558	0.0045336	0.003259517	-0.001384227	0.002607911	0.004134456	-7.26E-05	-0.000320199	-0.007280132	0.009718205	0.005488558	-0.002224202	0.003287124	0.005325816	-0.002818005
cg00471663	0.007461797	0.002275364	-0.00488995	-0.00020941	-8.06E-05	0.001057497	0.003405784	0.003618134	0.004328137	-0.001533374	0.00481464	-0.006086765	-0.007055445	-0.00313144	-0.006621026	-0.004813389	0.00536493	0.000680576	0.007340359	-0.004519299	0.006621977	-0.006709302	-0.001499984	-0.005441897	0.009171018	-0.002943221	0.007401929	0.008813066	-0.007688934	-0.002076514	-0.001506378	-0.015082073	-0.005410102	0.003816446	-0.007177031	-0.001397961	-0.002218564	0.006809767	-0.006033529	0.015296725	-0.015536918	0.014218808	-0.009025216	0.003213023	2.11E-05	0.008531964	-0.001493927	-0.007106641	0.013872777
cg00471664	-0.00354507	-0.007738959	0.006757646	-0.00442372	-0.002794533	0.004689746	0.011286306	-0.001791282	-0.000407257	0.006035799	-0.009884894	-0.000309134	-0.000339	-0.003908117	0.001602949	-0.008809643	-0.00603624	0.001903595	-0.002175312	-0.011038501	-0.001758951	0.00663227	0.008091517	0.008473753	-0.006022062	0.000186333	-0.001927079	-0.002471112	-0.000524961	0.00021784	0.00735257	-0.000631782	-0.00773734	0.002722728	0.001877662	0.008758685	-0.010726567	-0.004814142	-0.002129876	0.003876865	-0.010894893	-0.00051782	0.002187581	0.000852142	0.005930162	0.000958199	-0.001582742	0.001268762	-0.008049522
cg00471897	0.007175736	0.001603956	0.004775595	0.003910508	-0.007032045	0.002093633	-0.001265434	-0.005816935	0.015144366	-0.002725561	-0.00444774	-0.006187142	-0.000609742	0.001806284	0.003265209	-0.003158235	-0.004083488	-0.0085564	0.00473409	0.002336318	0.000477305	-0.004000806	-0.002451268	0.007951286	-0.001575162	-0.008652053	-0.005281376	-0.013006073	-3.92E-06	-0.011630961	0.000481922	0.004730324	-0.004471941	0.002251734	-0.005186827	0.006541689	0.005893189	0.00998775	0.007948852	-0.002104081	-0.001107017	0.001033345	0.006684004	0.005615511	0.007843752	0.006399988	-0.007330423	-0.000203003	0.004777852
cg00472347	0.00389701	-0.00875141	-0.000261958	-0.000532708	-0.001042475	0.002225596	-0.004915656	-0.011673554	-0.001908781	-0.00781327	-0.002762094	-0.013439679	-0.004017918	0.001006936	0.007802448	-0.012092462	0.001364304	-0.004756656	0.004577691	0.004617129	0.010915888	-0.004766152	0.00648995	0.003727234	0.010512646	-0.002352359	0.002473258	0.000247986	0.002223199	0.00370097	0.007382351	0.015677191	0.010445034	0.009840427	0.010694928	0.008775253	-0.013416758	0.007083108	-0.003140696	0.009421884	-0.011118605	0.00467883	0.003851959	-0.009706549	0.001620314	-0.000887299	-0.006853544	-0.001118898	0.0059831
cg00472898	0.004977516	0.00093542	-0.010694155	0.007070527	0.003466283	0.006944474	0.002142247	-0.000351022	-0.001651143	0.005983064	-0.005079167	-0.003121435	0.003126773	0.002792277	0.001282781	0.00073822	-0.006467351	-0.00068956	0.003836096	-0.004913401	-0.003240863	-0.011655468	-0.007310535	-0.004413588	0.009896519	-0.005500898	-0.00355855	-0.002477147	-0.001427622	0.001315816	-0.000945717	0.001397395	0.004986634	-0.006488043	-0.000218488	-1.89E-05	0.007186779	0.009350455	-0.006513476	0.003006121	-0.003981673	-0.004470671	0.001039953	0.003467365	-0.004580679	-0.002353619	-0.000413458	0.008400257	-0.001387989
cg00472926	0.002853879	-0.011649765	-0.004735321	0.00246205	0.004479434	-0.002234701	-0.006059859	0.003808798	-0.005052258	0.000865862	0.001897839	0.001350242	0.003261882	-0.001327373	0.008000472	-0.010629046	0.007367494	-0.000882216	-0.003313076	-0.002957258	0.001719289	0.003295977	-0.002205199	-0.006164842	-0.004016711	-0.00846452	0.000659339	-0.009412228	0.003415461	0.003973248	-0.004428746	-0.00156552	0.007727074	0.000122171	-0.014567721	0.002423375	0.001423939	0.005117359	-0.003826178	0.005465762	0.003807768	-0.001615433	0.003876398	6.37E-05	0.003748088	-0.004157183	0.001886565	-0.002570055	0.001781621
cg00473176	-0.001036421	-0.001036483	-0.003244636	0.009428809	-0.022725688	-0.003113885	-0.001519715	-0.000796223	-0.008814109	0.001281307	-0.013119307	0.000158091	0.000518207	0.002629541	0.000927745	0.001843515	0.005851091	-0.001908133	-0.002982412	0.006601305	2.61E-05	6.71E-05	0.004788945	0.004722315	-0.003542912	0.005339699	0.001650357	0.006479518	0.001267144	-0.001460267	0.002302814	-0.006632154	-0.002667712	-0.00393131	-0.0013384	0.00238196	-0.004303338	-0.004216414	-0.012013294	0.002174663	-0.002515994	0.000598511	0.003696638	0.000636088	0.002613576	0.003381116	-0.003814798	0.003244966	-0.005862322
cg00474060	-0.000130664	-0.005382538	0.002963126	0.018746372	-0.009228099	-0.008715048	0.004572513	-0.002395269	-0.005732155	-0.001810558	-0.007525019	-0.008624896	-0.005828699	-0.003105805	-0.004527552	0.002601458	0.007166509	0.001327695	-0.002367188	-0.000919256	0.004491822	0.004759791	-0.001206318	0.004577323	0.001131264	0.006556244	0.002203943	-0.001915385	0.00086482	-0.002537144	-2.06E-05	-0.001691285	0.003685048	0.005333332	0.000555657	-0.002369735	-0.003087728	0.002032221	-0.002391633	-0.000217497	-0.002214733	0.00033889	-0.00265004	0.004289318	0.003898477	-0.003857257	-0.003819669	-0.004026121	0.004815915
cg00474657	0.005730141	0.001723072	-0.010038921	-0.000709262	0.004835045	-0.001446642	0.000230783	-0.001026808	0.007623391	-0.000659001	-0.011306274	-0.00340955	-1.50E-05	0.002914135	-0.000873494	-0.003808775	0.007318205	-0.001564519	-0.006887775	-1.26E-05	0.00680726	-0.005079183	-0.000610944	0.000707296	0.000586878	-0.000651355	-0.001333463	0.003132977	0.002605397	0.004400849	0.000761682	0.003189134	-0.006174617	-0.000865699	0.002980009	0.003692601	-0.003397748	-0.001416181	0.00634857	0.000828698	0.004760176	-0.011923186	0.000687826	0.002807037	-0.009735412	-0.000905733	-0.008289271	0.003992025	-0.007769014
cg00475509	-0.002929697	-0.004974356	-0.006282988	0.000918642	-0.00807677	-0.000547119	0.002202194	-0.007912169	-0.002772841	-0.014228691	-0.000303915	0.007250692	0.000501898	0.005771392	0.000626032	-0.005755587	-0.010147561	-0.004725437	0.009001413	-0.00269627	0.007311996	-0.001046829	-0.004596712	0.007660659	-0.00906072	-0.002291711	0.002369407	-0.007448532	0.016004953	0.00904011	0.00909822	0.007651952	-0.001739884	-0.018335059	-0.002471663	-0.017885345	0.006650395	-0.001844274	0.010373008	0.003728317	-0.020425888	-0.000213007	0.001842086	-0.017889227	-0.016276694	0.007396096	0.004786831	-0.001441232	-0.004070428
cg00476429	0.007801378	0.001031389	0.00463312	-0.005356354	0.002908045	-0.00149919	-0.006229312	0.002586212	9.71E-05	-0.002181168	0.005388623	-0.024805861	0.006485776	0.001405291	0.004141113	0.002955989	0.004839636	0.005426534	0.006012266	-0.004299849	0.001740215	0.001834662	0.005599236	-0.007549938	0.005689571	0.001113069	0.001073219	-0.002613927	0.003835374	0.002088127	0.002000533	0.006030473	-0.003067678	-0.000265438	0.003102209	0.005071726	-0.003874941	-0.002034441	-0.006955363	0.003302708	0.001330306	0.002206276	-0.008049579	-0.00050809	-0.009084446	-0.001532349	-0.003397323	0.003942929	8.13E-05
cg00477261	0.009233409	0.000822295	-0.00221817	0.00575877	-0.00148174	0.001895707	-0.002171539	0.005105846	0.00419945	0.000949459	0.003997276	-6.66E-05	0.000185128	0.006526669	0.007742009	-0.007631122	0.003534082	0.009403697	0.009006036	-0.009769335	0.003597512	0.00259831	0.007499989	0.000627068	0.004781941	0.008311987	-0.004067337	0.003423489	-0.002950297	-0.001590792	0.001863233	0.005115003	0.003568936	0.00103783	-0.00360696	-0.00308258	-0.006710225	-0.000739866	0.002176605	-0.002857128	-0.000541317	-0.003814935	0.000322546	0.002008655	0.002686565	0.004079797	-0.000152013	-0.002983386	-0.010824325
cg00480149	-4.03E-05	0.002064961	-0.009034532	0.006574458	-0.001621978	0.007041208	0.008095048	0.004888415	0.007232265	0.005828245	-0.002111153	-0.002943871	-0.00396012	-0.006271729	0.00270117	-0.000865438	0.000956196	-0.011089657	-0.003080186	-0.004019545	0.006921653	0.010140557	0.002823069	0.002491152	0.007023112	-0.006778115	0.002241149	0.002639518	-0.010070227	-0.00641916	-0.003057364	0.003780324	0.001725485	-0.002827466	-0.001877968	0.000701813	-0.004940922	-0.01201184	-0.005265304	0.005371423	0.008207014	0.001859347	-0.003293705	-0.012653489	0.002530519	0.006823258	0.010146556	0.000224748	-0.014243925
cg00480381	0.008439167	0.001999721	-0.002313934	0.003526743	-0.004636423	-0.00218924	-0.004812972	0.001485739	-0.002803466	0.005011132	-0.000633052	-0.002972976	0.0002613	0.003628795	0.001060656	-0.002977685	9.60E-05	0.013365965	-4.87E-05	-0.005366264	0.005934412	-0.007287909	0.014351572	-0.001276972	-0.009853525	0.005650721	0.008267157	-0.000831536	0.007551609	0.002623505	-0.002101959	0.009746397	-0.000831316	-0.008612924	-0.002329552	0.005432038	0.005565618	-0.005313335	0.005992955	-0.003155195	-0.007547898	0.002135974	0.010517412	-0.005943296	-0.010544364	0.004569933	-0.001107408	0.001071177	0.00428193
cg00481760	0.000849794	0.003176463	0.006190649	0.00551123	-0.003552129	-0.011371755	-0.017297502	0.006539025	0.007127464	0.000467765	-0.003003508	0.003528818	-0.005300419	-0.016281927	0.008207368	-0.006854886	-0.011038028	0.006855283	0.002864959	-0.004343257	-0.001052979	-0.013679107	-0.004133599	0.004205914	-0.000364943	0.005504495	0.006714166	-0.001347814	-0.00849954	-0.002794118	0.006230902	0.002207507	-0.007539723	-0.001255835	0.004147612	-0.001779159	-0.0002636	0.001687551	-0.007206375	0.001800243	0.007800938	0.006556833	-0.008780069	-0.002414767	0.004953101	0.001739517	-0.012236218	0.004695528	0.001921246
cg00482994	0.002359167	-0.00217203	2.06E-05	-0.010832605	0.007007508	-0.01701121	-0.003673717	0.003715934	0.016477846	0.003873312	-0.011485432	-0.002131741	-0.01033933	0.007104844	-0.001712781	-0.009007626	0.00233688	0.0009986	-0.011666636	-0.000447505	-0.000484772	-0.00108192	-0.000940851	0.002016955	0.002888753	0.000622166	0.004610762	-0.010783427	-0.000163223	-0.004781904	-0.003510387	0.006215304	0.00698858	-0.002993155	0.003336092	0.006333127	-0.007537569	-0.003501759	0.002891627	-0.006439198	-0.004254965	-0.001663689	-0.001711198	0.004428869	-0.000865846	-0.006539248	-0.004071478	0.006193069	0.009495168
cg00483633	0.006169874	0.005002883	-0.009048932	-0.004165026	0.003548785	-0.001388294	4.26E-05	0.004473111	-0.004717735	-0.004782855	-0.004869663	0.000886378	-0.015191123	-0.001973315	-0.00107392	0.001583608	-0.004363316	-0.004777095	-0.004355961	0.000840729	0.003945539	0.004741408	0.005932347	-0.001611475	-0.004167507	0.001793565	-0.000857552	-0.004276496	-0.011130355	0.001351906	-0.000698906	-0.002628753	-0.003973751	-0.003236959	-0.000860359	-0.006246387	-0.002653629	-0.002164409	0.003040965	-0.002322325	-0.000662405	0.007185477	-0.000675109	-0.004250056	-0.000606111	-0.00396236	-0.005348952	-0.000137681	-0.001636321
cg00484915	0.003433377	-0.000540129	-0.008924177	0.014289844	0.007785832	0.00466601	-0.002413199	0.004319116	0.004734796	-0.005289372	0.002717314	-0.000656806	0.006800706	-0.005976211	0.002796495	-0.006419796	0.001360861	-0.002175121	0.00150479	0.003189388	0.003078734	-0.005613854	-0.000155472	-0.002941611	0.001117725	-0.007981844	0.000337414	0.003042858	-0.002604159	0.000949608	-0.001043895	-0.001263663	-0.006486574	-0.000823814	-0.007421034	0.001755686	0.006299417	0.003933676	-0.011515255	-0.006872643	-0.001868806	-0.00846942	0.000791531	0.00416418	-0.005425074	0.000317342	0.002548757	3.37E-05	0.005387402
cg00485681	-0.004896193	-0.001496654	-0.006813198	-0.012051242	-0.003795952	0.008802775	0.000276826	-0.008749083	0.003208792	-0.008997228	0.001870386	-0.001429077	0.002185929	-0.006224818	0.002070078	-0.001161554	-0.006764281	0.010280353	0.009425368	-0.001862304	0.006306966	-0.001950246	-0.001881056	-0.001617487	-0.004377474	-0.004447062	0.00209035	0.011664218	0.005419038	0.006164261	0.004289991	0.003808694	-0.009155884	-0.002970542	0.011340995	-0.002094653	-0.002082702	-0.004809956	-0.007007876	0.001577879	0.00040865	0.002352414	0.00172151	-0.006383382	-0.003015472	-0.010286702	-0.003425918	-0.002282324	-0.001213171
cg00486031	0.001321783	0.001011916	-0.0066991	0.006398537	0.022526595	-0.00561163	0.005489944	-0.00244838	0.008670054	-0.002013249	0.008445136	0.002454414	0.000447904	-0.00477058	-0.000673005	-0.002033371	0.003566785	0.003046735	-0.001008541	-0.004397817	0.003289783	-0.000456078	-0.000226983	0.003723419	-0.003297022	-0.001123477	0.003138024	-0.001770353	-0.003211689	-0.000628354	-2.83E-05	0.001451469	0.001594989	0.004737517	-0.000464505	0.004236367	-0.002049311	-0.001102315	-0.00261673	0.001831368	-0.002151054	-0.000339274	-0.002001097	-0.000763393	0.00239626	0.006887775	0.001000222	0.002155858	-0.002694309
cg00486998	0.009978316	0.002141742	-0.002030007	0.001504993	-0.001486762	-0.004438501	0.003663626	-0.001645135	-0.002621167	0.000518401	-0.005383619	-0.006284434	0.002061671	9.17E-05	-0.004118032	-0.01021424	0.001962516	0.003689354	-0.000991978	-0.000345439	0.006257631	0.005897166	-0.007706607	-0.007875846	0.006654102	-0.000199657	0.007875092	-0.001276265	-0.000612393	-0.001037738	-0.000971621	-0.005418544	-3.55E-05	-0.001894792	-0.004478391	0.006351668	0.000356398	-0.001035584	-0.002337049	-0.001378153	-0.001707146	0.007139935	-0.002684475	0.00208235	-0.000669984	-0.004885947	-0.002157673	-0.002476949	0.000255114
cg00487538	-0.001303191	0.006706877	-0.008472156	-0.001100353	-0.003822568	-0.004498621	0.004764718	0.008930874	0.003273241	0.005222258	0.001218304	0.000426999	0.012110273	0.010031764	-0.00815974	0.005747357	-0.000207768	-0.009115087	0.011765407	-0.010524143	0.009563404	0.007254265	0.001223282	0.000651491	-0.009991082	-0.011128905	0.002955857	0.004313624	-0.003603239	0.003526648	0.00620621	0.002293133	-0.00387815	-0.003363114	0.012208769	0.003325819	-0.003426905	0.008345917	0.00452953	-0.011454435	0.002088967	-0.010253069	0.003058229	-0.00295861	0.005120463	0.006140192	-0.011690523	0.004228241	0.000396882
cg00489376	0.005410075	-0.004289702	-0.008159211	-0.002358359	0.005575207	0.003681166	0.000772562	-0.001824517	-0.006254454	-0.001334753	-0.007326181	0.002229126	0.006610894	-0.01193295	0.00239985	0.004057613	-0.00220902	0.009629232	-3.85E-05	0.009330985	0.002614277	0.009447545	-0.004031219	-0.007365792	0.003858958	0.00026081	0.000229906	0.001135122	-0.00120131	-0.004187867	0.006191824	-0.001195037	0.003684157	-0.000851383	0.005936585	0.004170249	-0.005426617	0.002868836	0.006363353	-0.013418713	0.010423422	0.018893856	-0.004606032	-0.003566263	-0.003050592	-0.00467691	-0.001659305	0.002736161	0.007533433
cg00489428	0.007401915	0.002005155	-0.001349044	0.00557097	-0.000691543	-0.005246698	-0.001617201	0.004682018	-0.003277642	0.006798479	0.005704334	0.001306612	-0.007445658	-0.002336609	0.00974474	-0.005660606	-0.011701034	-0.005561602	-0.000526351	0.004769037	0.002090554	0.002260278	0.003648827	-0.005736477	0.002460144	-0.004369568	-0.015451008	0.009207715	-0.002869407	-0.006379577	0.003454193	0.003745407	0.007300979	0.013417243	-0.00810079	-0.007117676	0.006180251	-0.009557145	0.006959547	-0.000994136	-0.00485058	0.01066588	-0.000107699	-0.00466076	-0.000807616	0.004428642	0.000957971	0.007209426	-0.014266982
cg00490620	0.00364538	-0.002438669	-0.001212398	-0.00435246	0.007593419	-0.005385314	0.009014355	-0.003763962	0.004892394	0.00553824	3.33E-05	-0.007539383	0.011446147	0.016495875	-0.007236237	0.002443963	-0.007469466	-0.003624541	0.012757913	-0.009036352	0.006422359	0.011131979	-0.000766356	0.003988445	-0.001105664	-0.004397835	0.005234932	0.009374015	-0.011404737	0.012795547	0.00178783	-0.000927133	0.000917828	0.007703023	0.002485063	0.001929849	-0.004838277	0.023144188	0.005165662	-0.001618627	0.010953248	-0.00452646	0.001137796	0.008302438	-0.012288065	-0.001732241	0.012003501	0.009120072	0.012837776
cg00491561	0.005986546	0.004397873	0.00600768	0.003697459	0.002960145	-0.001995004	0.010852574	-0.003327998	-0.003454746	-0.001751772	-2.52E-05	0.002494027	-0.006365234	0.00713018	0.000769082	-0.008829063	-0.009732465	0.006722388	-0.00677371	-0.017942474	-0.001135797	0.010430581	-0.000178327	-0.002592389	0.000714927	0.00485894	0.000210978	0.005644229	0.006791449	-0.012456349	-0.005513251	-0.00597039	-0.000194822	0.000180748	0.000772115	-0.005126675	-0.019184655	-0.003872914	-0.00085876	0.006719827	-0.005467509	0.000610458	0.004886264	-0.004077977	-0.005606385	-0.003849523	0.007017897	-0.00372909	0.014627401
cg00493831	0.005341936	-0.000828813	-0.004826303	-0.000692139	-0.009133059	-0.00142714	0.003582299	-0.000811823	-0.002801518	-0.004886882	-0.001284992	-0.00268947	0.008665941	0.01022954	0.003107938	-3.58E-06	-0.009504137	0.01085555	-0.011481545	0.00789866	0.001247697	0.010210039	-0.008396064	0.024450661	0.008778939	-0.010261303	-7.30E-05	0.006015406	-0.004650296	0.013212663	0.004022949	0.006764352	0.006643971	0.006548001	-0.003584586	0.002553649	-0.00071707	-0.007395446	-0.010198014	0.018434124	-0.001130354	0.004586559	0.011251919	-0.007212017	-0.000988858	-0.0050229	-0.000188682	-0.005273109	0.004006767
cg00493843	0.008632103	0.002075229	-7.83E-05	-0.007979366	0.002260102	0.003605467	0.00348638	-0.000182846	-0.001832899	0.000739736	0.001117672	-0.013621551	0.001244408	-0.001151664	0.002525457	-0.002804093	0.012656125	0.000420777	0.006682489	0.001725104	-0.004310952	0.004109519	-0.000600043	0.001573925	0.005521127	0.005634789	-0.001391622	-0.010637158	-0.004815336	-0.00267407	-0.005768759	0.002744945	-0.00504807	-0.000503094	-0.004272418	0.002044742	0.006914907	-0.006711714	-0.002657598	-0.0064628	-0.000237455	-0.003955852	0.005525184	0.009561017	-0.003128464	0.000855306	-0.000540971	-0.014332864	0.001114533
cg00493887	-0.001729657	0.010291911	-0.00224035	-0.000342704	0.001188098	-0.003807474	0.011254652	0.004475648	-0.005432705	-0.000246527	-0.001575458	-0.001096419	-0.004683138	0.007414988	0.003064035	0.003974664	0.013118724	-0.00452375	-0.007120271	-0.00132721	-0.002681658	0.013544692	0.000426281	-0.00289124	-0.001389974	0.005030843	0.001492821	-0.012076488	-0.017572297	0.000897026	0.001947511	0.008056101	0.013035926	0.001552037	0.000148893	-0.002452562	-0.001552537	0.003303847	-0.000505451	-0.010290141	0.01329893	0.005186619	0.005591292	-0.001334898	0.000548607	-0.003669985	0.004954735	-0.009372274	-0.002417449
cg00495518	0.006994249	0.002200741	-0.007463319	0.007913309	-0.001662142	-0.000676367	-0.006487782	0.008632894	-0.000247733	-0.005119568	0.0002801	-0.003606058	-0.0006039	-0.003859138	0.009101339	-0.006851891	0.002092899	-0.007632287	0.005651602	0.000756982	0.003728208	0.002048647	0.003380305	0.001048353	0.006882608	-0.00809568	-0.007266857	-0.001399369	-0.001765049	-0.000101303	0.000350889	-0.007006372	-1.73E-05	0.003269421	-0.004611933	-0.005531304	-0.008605697	0.004133471	8.12E-05	-0.001611154	0.00929504	0.003691483	0.002564584	-0.003787245	0.00307571	0.007080378	0.001214666	-0.008661621	-0.00249031
cg00499875	-0.00167173	0.000108378	-0.011461973	-0.01088986	-0.004429409	0.005155021	-0.00641465	-0.000386619	0.01150714	0.004075424	0.006344511	0.007132573	-0.000934848	-0.005060647	0.002492247	0.000805476	0.00023093	0.001388501	0.002565541	-0.006502449	0.006059552	-0.000168789	-0.000769333	-0.006982771	-0.000728508	0.003046703	-0.001494477	0.002915452	0.002766869	0.002707635	0.002974247	-0.00308439	0.001523775	-0.00247522	-0.007768862	0.00025748	0.002305322	0.002414812	-0.002880647	0.010930658	-0.00592086	0.000282213	0.003612209	-0.007363619	-0.001260589	0.002234214	-0.004698451	0.006676514	-0.00304817
cg00499973	0.007263066	-0.000195011	-0.005400288	0.002623654	0.001481681	0.005882172	0.004194712	0.001716806	0.007139212	-0.00792355	0.009868648	0.002806981	-0.001217593	-0.004450843	0.001952264	0.005053272	-0.000964865	0.006087461	-0.001151738	-0.005644113	-0.006475777	-0.012241737	-0.009451389	0.002715719	-0.009609565	-0.00279014	-0.003948962	-0.001434313	0.006356037	0.008020183	0.000188164	-0.004296086	0.002621939	0.018069482	0.002782824	-0.002368793	0.001536569	0.000458713	0.017246956	-0.014816057	-0.010879825	-0.001039572	0.010084456	-0.006156106	0.00567267	-0.005722741	-0.001062951	0.000952041	-0.010509867
cg00500341	0.006493701	0.001607756	-0.009611605	-0.003080292	0.005227136	-0.004337706	-0.003385837	-0.002842452	0.001675334	-0.004322431	-0.009776496	0.003132391	0.000566295	-0.00095793	0.001214015	-0.003738868	0.006538957	-0.005324449	-0.000848494	-0.001342408	0.002595401	0.007943713	-0.001515606	-0.002317183	-0.003761695	0.002789272	0.013649639	0.003106711	0.001084566	0.005861726	-0.001868857	0.002932956	0.002618356	-0.006172597	-0.012608553	0.001839362	0.000284828	0.001814233	-0.002910609	0.004242676	0.000134526	-0.003820915	0.005689199	-0.002909659	-0.001865955	0.000684031	0.004585658	-0.001189634	-0.000693531
cg00500681	-0.000809198	0.007499358	-0.002242471	0.001801049	-0.005201887	-0.0055078	0.005904774	0.016593217	0.012108896	0.014368964	-0.002022167	-0.002460461	-0.000188661	-0.001359277	-0.00535115	0.000387095	-0.00190426	-0.002018031	0.002183115	0.003088021	-0.006552397	-0.013295233	0.005932301	0.002192509	0.005049849	-0.004205053	0.001545935	0.010080822	-0.003173836	-0.006373634	-0.000394258	-0.005345387	-0.002636805	-0.002588915	-0.014625045	-0.000310235	0.012874526	0.00222761	-0.010988713	0.004562695	0.012331869	0.001457293	-0.002227822	0.00401272	0.010637759	-0.00563736	-0.006414114	0.003834677	-0.003765491
cg00504333	0.008045932	-0.006945875	0.002288268	-0.001157893	-0.005140787	-0.002898652	0.003925907	-0.002285184	0.007052206	-0.004265655	0.002880876	-0.000830888	0.003830766	0.005728461	-0.004330049	0.004066748	0.0018204	-0.003681599	-0.002268293	0.001586739	-0.000454007	0.005284529	0.005803749	0.001215433	-0.002193802	-0.004119133	-0.006672888	-0.002236975	0.006900748	-0.006189663	0.010319007	0.003783679	-0.00016283	-0.0001817	-0.00777887	0.006015724	0.004996019	-0.007872635	0.00486397	0.000415312	0.005489364	0.002632591	0.001344546	-0.007633988	0.002016107	0.002064529	-0.00110907	-0.005779977	-0.000138549
cg00504554	0.004638781	0.004978301	-0.009530638	0.005682632	-0.002996566	-0.007195194	0.001839584	-0.011341454	0.005213067	0.001922368	0.001069042	0.001049241	0.006508259	0.006322741	0.001530668	0.002384588	0.002271203	-0.000479261	-0.006915883	-0.003855855	-0.000599082	-0.004227348	-0.001362668	-0.000688631	0.006463008	0.000502798	0.002615713	-0.002106736	0.008582619	0.000938413	0.003382315	0.006796313	-5.48E-05	0.002392477	0.003633797	0.000721671	0.002194124	-0.007886529	-0.005369245	-0.00038122	0.003884964	0.003901737	0.005968581	-0.003339581	0.000690347	-0.010781664	-0.000918692	0.008807516	-0.007834532
cg00505361	0.000423433	-0.003329588	-0.006316304	-0.007966647	-0.00730393	0.008323932	0.002782046	-0.002527268	-0.000315577	0.002462165	0.002835384	0.001107147	-0.003922195	0.011824	-0.003618344	-0.011552736	-0.015436083	0.013662094	0.005528769	0.019039264	-0.005201916	0.006489482	0.000501829	0.011482234	0.001596164	0.003260841	0.005157669	-0.003374441	-0.001701296	-0.004758796	0.003367929	0.002917579	0.019605657	-0.002273643	2.38E-05	-0.009625519	-0.009716121	-0.006571883	0.005496568	-0.003701827	0.002264933	-0.002637898	0.013727481	0.009829887	0.00573244	0.004875542	0.001281485	-0.010351539	-0.003554352
cg00505445	0.009800572	0.001764858	0.003000522	0.001373067	-6.84E-05	0.001385138	0.00326873	-0.000587524	-0.002362074	-0.008772038	-0.0016396	-0.00074568	-5.20E-05	0.000909299	-0.007587837	-0.008485539	-0.00453964	0.001802447	0.003758578	-0.011990363	-0.004905698	0.001872749	-0.002018928	-0.002532472	0.005995383	-0.000162564	0.000696175	-0.001508103	-0.001108335	0.001194744	0.001226123	-0.001332117	-0.002549687	-0.001244003	-0.004549995	0.00495315	0.002162112	-0.000212639	0.001041011	0.001983023	-0.004263437	-0.001412514	0.00333435	-0.004067664	-0.004685664	-0.003771997	0.002657273	0.013287205	-0.001718333
cg00507817	-0.001318795	0.003481308	-0.007101607	0.009686659	-0.00233758	0.002482922	0.005892056	0.01760685	0.011137588	0.005769677	-0.007308431	-0.009641959	0.006242415	0.006287744	0.002387307	-0.003592697	-0.00240286	-0.006360646	-0.004872006	0.005389611	-0.001268415	-0.000869268	7.69E-05	0.006537427	0.006728925	-0.004928619	-0.003316783	0.007385089	0.001551487	0.007054958	-5.76E-05	-0.00153457	-0.003061609	-0.002169465	-0.00320729	-0.005259774	-0.000493874	-0.009995324	-0.007757664	0.004361115	6.15E-05	0.000568155	-0.002046452	-0.012132806	0.000262074	-0.000247605	0.004154627	0.001867278	-0.002401673
cg00508255	-0.008242671	-0.003683475	-0.005885407	0.0092767	-0.004248615	-0.007953057	0.001628822	-0.002123851	0.001603843	-0.000439952	0.004638699	0.00274757	-0.002757569	0.000444606	0.001306078	-0.003136568	-0.001099373	-0.003655496	0.000143357	-0.004066917	0.000593607	0.001262941	0.007161647	-0.000246463	0.000982612	0.000100078	0.002330686	0.001756315	0.002069673	-0.001448273	0.003176429	-0.002338448	-0.003743873	-0.004682289	-0.002324073	-0.00427633	-0.003869738	-0.000608384	-0.001080862	0.002277774	-0.001381897	0.000724379	-0.003785732	0.001645219	0.005467032	0.004622538	-0.004567318	0.001521535	-0.003713403
cg00510450	0.003866982	-0.009992136	-0.006804061	0.003997489	0.000781868	0.002149465	-0.005556978	0.002612729	0.001013426	0.008899989	0.005382866	-0.004788955	0.00549952	-0.000786668	0.005464956	0.002077969	0.007975247	0.001704106	0.004411993	-0.003903048	0.004974894	-0.003996068	0.003041506	0.001217826	-0.005052904	0.006343749	0.003590822	-0.000719939	0.004194221	0.005873498	-0.00444952	0.008758372	-0.004030011	0.000801553	-0.000122059	0.000217713	0.000970429	-0.003576248	0.003638782	-0.003681767	-0.001444713	0.000407387	-0.006222762	0.000174929	-0.004039096	0.002140637	-0.010627497	-0.003426707	0.004465893
cg00512700	0.009250442	-0.002649855	0.000861031	-5.47E-05	-0.006388278	0.001266608	-0.001869713	-0.007540309	0.000949194	0.007211807	8.37E-05	-0.004094718	0.004176358	-0.007023607	-0.001658371	-0.002469348	0.002375061	-0.001163994	0.003321399	-0.008755831	-0.000519571	0.004658571	0.001371653	-0.001319714	-0.006530935	-0.003987468	-0.0070596	0.004735864	0.005201249	0.003154432	0.001854984	0.003102181	-0.003476807	0.002176799	0.001260003	-0.000567716	-0.006107419	0.007097948	-0.003050908	0.002144944	0.001834786	0.003857108	-0.005080449	0.004903963	-0.005676894	-0.001263662	0.003916829	-0.011119718	0.002144941
cg00513357	0.009511151	2.01E-05	0.002752313	-0.004572457	-0.003151677	0.00089298	0.003067487	0.004095844	0.001359487	-0.00315575	0.002646191	-0.006447702	0.000577654	-0.000705917	0.00222179	0.004222697	0.010732054	-0.000571012	0.004609435	-0.003542087	0.003342619	0.011270592	0.000568388	-0.004116845	0.00753455	0.007023469	0.002914827	0.004905829	0.00576826	-0.001394827	0.000693717	0.002498969	0.002002554	0.006769895	-0.002504706	0.003699899	0.002325802	0.004354307	-0.010961438	-0.000411951	-0.00271078	0.007165966	-0.001791381	0.000449013	-0.006735203	-0.003046132	-0.001295826	-0.006579766	0.00271979
cg00515235	0.001389251	0.003571208	-0.000411361	-0.007012838	0.000119839	0.003570524	-0.005096181	-0.001709687	0.008726136	0.010207353	0.004230457	0.01828817	0.012798233	0.001555318	0.003378894	-0.003357963	-0.014325029	0.000116784	-0.000692885	-0.00250209	0.001233907	-0.004139613	0.003198764	-0.012512304	-0.012585886	0.000191498	-0.005769202	-0.017585877	-0.013314818	-0.00202646	0.019620775	-0.001430514	0.003980533	0.006238164	-0.011539254	-0.00221958	-0.004441307	-0.007832215	0.004387028	-0.001239461	0.005863061	-0.012877985	-0.004595403	-0.000225356	-0.007136096	0.013627831	-0.017212629	-0.003175991	0.013634684
cg00515954	0.005979484	0.002653651	-0.002543062	-0.006385969	-0.00519746	-0.00553989	-0.002807577	0.002784744	0.007424793	-0.003551648	0.001079237	0.004096672	-0.001893776	-0.004529487	0.011293454	0.010448112	0.01471069	-0.004337605	0.006296735	-0.00447586	-0.01125329	-0.002690306	-0.001892311	-0.010725502	0.011787083	-0.000820505	0.008434954	-0.001208815	-0.010001811	-0.001596464	-0.005252596	0.000118471	0.001866413	-0.002812969	0.007711306	0.014685696	-0.005157624	0.002816316	0.00410601	-0.002635507	0.003366184	0.022296427	-0.009408672	0.000748172	0.017517956	-0.000133873	-0.002020665	0.0146735	-0.00539386
cg00518702	0.001175612	-0.007309754	0.004784765	-0.004391873	-0.00229458	-0.014775006	-0.005458038	0.000123473	0.005284986	0.006003296	0.008135675	-0.022339437	0.008161269	0.001495439	0.007914271	0.006355729	-0.009219282	0.007154788	0.001804728	0.000692569	0.010441236	-9.30E-05	0.00105113	-0.008668167	0.004078801	0.000602524	-0.000322907	-0.000771138	-0.001317939	0.006589217	-0.004731545	-0.000547362	-0.002689142	-0.009926203	0.001117363	0.000826031	-0.001514715	0.00737774	0.000512049	0.004930914	0.007063745	0.005332104	0.004382143	0.001454725	0.002267151	0.001138601	-0.000875571	-0.003647433	0.000908404
cg00518708	-0.000154568	-0.014279531	-0.000145638	0.003872811	0.000363066	0.000363373	-0.002924889	0.000995609	0.003496098	-0.002158009	-0.001044864	0.003010901	-0.001609319	-0.000743447	0.001989377	0.00510694	-0.000892758	0.000864264	0.002211353	0.003110211	-0.001269043	0.00394555	0.002080923	0.003146627	-0.00530012	-4.29E-05	-0.006582711	0.004346419	0.000190207	-0.002987429	0.001547944	0.002691058	0.001734109	-0.002409692	0.005160234	-0.002538169	0.000574978	-0.004306909	0.002281747	-0.004190256	0.000113029	-0.0031076	-0.005212198	0.003117835	0.003692956	-0.000117623	-0.000829282	0.002034607	0.002285626
cg00519119	0.006573171	-0.009505206	0.000951596	-0.00148417	-0.001830527	-0.004361187	-0.002352606	-0.007714781	0.001359758	-0.000464611	0.004028519	-0.001947614	0.004768771	0.004091736	-0.001707561	0.004037947	-0.004390159	-0.002210826	0.006158662	0.005363414	0.001187423	0.008989271	0.001435692	0.001543291	-0.00692887	0.004371482	-0.009402102	-0.001603711	0.006287065	-0.001930589	-0.00189754	-0.003977064	0.004042735	0.008378608	0.002960968	-0.01133888	0.001433297	-0.001252907	-0.00123269	-0.002303959	-0.000812018	0.001757327	-0.00471309	0.001407433	-0.01106086	-0.003862046	0.001780487	-0.00304342	-0.008647699
cg00519301	0.010307171	0.00190823	0.002518865	-0.003230073	-0.004360146	-0.004578949	-0.000127651	-0.004627304	-0.000446537	-0.001076035	0.001733258	-0.000952087	0.002245669	-0.000277149	-0.001835225	-0.004454015	-0.000540471	0.002331848	-0.003337442	0.002442029	0.00048208	-0.002503868	0.000963187	0.004132375	-0.000142808	-0.000453066	-0.002618786	-0.003687087	-0.00425779	0.001271411	-0.003184433	0.001859969	-0.001231231	0.003177985	0.000872469	0.002552354	0.002026209	0.004792363	-0.000729319	-0.004460126	-3.34E-05	0.005518427	0.007253579	-0.000427303	-0.000985142	-0.000604468	-0.001818422	0.002968781	0.001261015
cg00519323	0.006443755	-0.001876954	0.002848351	-0.005453316	-0.005519935	-0.002897403	-0.000312709	-0.008646844	0.001190177	0.00655727	0.013791172	-0.008331776	0.00756792	-0.005919263	-0.001554188	0.004229857	-0.001653984	0.003479163	-0.000216975	0.019886038	-0.004808695	-0.010129221	0.00141712	0.010012152	-0.001181089	-0.015218523	0.001496936	0.001792038	-0.012256529	0.007953893	0.008084761	0.004807174	0.000936981	0.000695953	0.00601601	-0.008673688	0.006403776	-0.001565512	-0.002062083	-0.005044751	0.000109011	0.002241174	0.001407162	0.01647359	0.013435115	0.005431199	-0.002107019	0.016115088	-0.003293687
cg00519918	0.00487904	-0.008725947	-0.003830354	-0.003809648	-0.00168916	-0.003473746	0.000929565	-0.005788318	-0.00367075	0.015001499	0.001959681	0.00526005	-0.002147761	0.002148767	0.008038135	-0.001925123	0.000579367	-0.000898178	0.000398868	0.008807355	-0.000500785	0.004142233	-0.00385048	0.000764764	-0.000790112	-0.014681978	-0.000330157	-0.004262667	-0.005439715	-0.008006582	0.00122595	0.002440702	0.003115712	0.000646655	-0.006150521	0.005973132	-0.007902036	-0.003806919	0.00562208	-0.00095085	0.001759614	0.00360848	-0.003372372	-0.004093035	-0.002181209	-0.008302554	0.002366695	-0.001401825	-0.005207764
cg00521920	0.007222949	-0.003921967	0.001935853	-0.008038031	0.003631426	-0.012836474	-0.000681264	0.000991707	-0.004064518	-0.00361592	0.000419336	0.006321244	0.003632933	0.001563123	-0.002506654	-0.000350858	0.000431032	-0.002039224	0.00082721	0.002874181	-0.003719853	-0.001952617	0.004175113	0.000445843	-0.003745001	-0.005328697	0.010085856	0.002897219	0.004460517	-0.006724655	0.001462793	0.00249814	0.00075305	0.012571966	-0.009064365	-0.002636463	0.002126762	0.008273813	-0.006233832	-0.013441873	0.0018853	0.001568659	-0.004772153	0.006327476	-0.008296874	0.004453857	0.005502057	0.002400615	0.004770289
cg00522402	0.006321368	0.004489093	-0.007973711	-0.001033734	0.004056799	-0.009160431	-0.004671018	0.004886749	-0.001762344	0.009542312	-0.006610459	0.003445903	-0.000102164	-0.004083413	0.003548216	-0.006686201	0.006750035	0.007853899	-0.00258169	-0.001475533	-0.007864306	0.004495596	-0.005733359	-0.001259358	-0.010265288	0.003900207	-0.000596885	-0.005499948	-0.006420083	0.007279956	-0.003490794	-0.002899175	0.002214609	-0.00311131	0.001487337	-0.00315029	0.001029366	0.00430525	0.005167915	0.000758539	-0.000846083	0.002660872	0.003352828	0.001503459	-0.000136449	-0.003804193	0.004653264	0.005859346	0.009173638
cg00522668	0.0038783	0.003237324	-0.001454147	0.003727112	-0.002567408	0.002562682	0.002970242	-0.001734125	0.003513322	0.001334919	0.005182759	-0.00024737	-0.009842453	-0.004449992	0.017223859	-0.000760619	0.009979774	0.015155175	-0.005881646	0.02058405	0.004143618	0.017933023	0.00590806	0.012501589	-0.005794179	0.022707782	0.017709934	0.001127855	0.000672615	0.002296863	0.000375264	-0.006686604	0.0099413	-0.007711645	-0.007510108	0.007796368	-0.004672614	-0.002945075	-0.011527279	-0.008437348	0.013868805	-0.002907346	-0.015586637	0.006463165	0.002096878	-0.012639638	-0.009614628	0.002889014	-0.003853494
cg00523855	-0.00409307	0.001120874	-0.008312833	0.004469013	-0.004820947	0.011437021	0.012830694	0.007166736	-0.000177273	-0.001983152	-0.008018946	0.009071009	-0.001489446	-0.002865066	-0.000963919	-0.004917035	0.006974376	-0.002610897	-0.002606878	-0.009359144	-0.004471397	-0.006752745	0.002034626	-0.003782969	0.003672694	-0.001036332	0.003868054	-0.002162143	-0.001574806	-0.00395231	0.008186025	0.001559465	0.012206096	-0.003135074	-0.004527201	-0.002796869	-0.001167446	-0.002869955	-0.001172983	-0.001366055	-0.005799244	-0.003648672	0.004523238	0.004078521	0.006405444	0.00322117	-0.00154279	0.00609346	0.008231479
cg00524115	0.001598542	-0.002716267	-0.002975906	-0.001367997	-0.000416674	0.001029149	0.003616008	0.000355759	0.003295117	-0.00373632	0.010294676	0.015954082	0.007023694	-0.008240536	0.018045561	0.014360549	-0.001708847	-0.022169	0.003128479	0.004789673	0.000503489	-0.007112592	-0.002517888	0.005269192	0.003629554	0.00149855	0.017397218	-0.016484833	-0.004659848	0.006220474	0.00494062	-0.018371456	-0.012657567	-0.010574153	0.009499208	0.005068378	0.001964844	-0.007708642	0.010349345	-0.00107945	-0.001995163	0.001673526	-0.008639196	-0.001974107	-0.008266279	-0.005965429	0.01011269	-0.00885007	-0.004650477
cg00526068	0.007192173	-0.005107687	0.002458489	-0.002435738	-0.003626307	-0.005687657	-0.002163224	-0.004997363	0.004969314	0.005916394	0.009235775	-0.009609204	0.006981811	-0.009711086	-0.005052994	0.00301586	-0.001242627	-0.003661681	-0.002156429	0.006768304	-0.002322267	0.000654244	0.002243477	-0.006748219	0.002393681	-0.006745881	0.006012617	0.000179193	0.007340235	-0.003985115	0.009089039	-0.008036433	-0.007669517	0.008336788	0.008349337	-0.003377981	0.010069221	-0.00748402	-0.006215065	-0.000223245	-0.000740473	-0.001796229	-0.007278055	0.001807314	0.004923758	-0.004215927	0.00220976	-0.001505572	-0.001156536
cg00528052	-0.004799532	-0.005976769	0.002429356	-0.008533225	0.001360402	-0.005936347	0.015163151	-0.003807819	-0.001848912	0.009512321	-0.004559909	-0.010408682	0.003233002	-0.000447324	0.004101252	-0.003297031	-0.004129048	-4.31E-05	-0.002238977	-0.000711704	0.002300251	-0.00692274	0.010602683	-0.002194315	0.004728324	-0.014366801	-0.006266729	-0.007059804	0.004765431	0.003697668	0.010891749	0.005430541	-0.003023484	-0.006711213	0.004886315	0.010974716	-0.001325527	-0.001299073	-0.003580912	0.005984897	0.002438002	0.001747878	0.001818079	-0.003667897	0.002425741	-0.002284952	-0.00705296	-0.00200523	0.002884688
cg00528541	-0.000867643	0.000322665	-0.001838112	0.009284316	0.022682366	-0.005503248	0.008408359	0.001558965	0.010805818	-0.005455617	0.012254939	0.000676312	-0.003608055	-0.001744314	-0.001115983	-0.003746488	0.00169552	0.00368574	0.002514809	-0.002509062	0.003141645	-0.002707982	-0.004086047	0.00748596	4.53E-05	-0.004523429	0.001587992	-0.006320139	0.007010459	-0.002176544	0.00059217	-0.002139702	0.001117924	0.001202016	-0.00089526	0.002770225	0.002126956	-0.002043313	-0.002776811	0.000263462	0.003538107	0.005324599	-0.00183066	-0.001939314	-0.00166542	0.005272871	-0.006016154	1.13E-05	-0.001588522
cg00529649	0.009044732	-0.000187767	0.002285623	0.005714825	-0.003964811	0.000785208	0.007799726	-0.005170965	0.004512244	0.001795449	-0.000368579	0.002357851	0.003664219	0.005401488	0.001922972	-0.00047834	-0.012152732	0.003463564	-0.006638288	0.003340064	-0.006718601	-0.001543645	0.009355912	-0.004310805	0.001193166	-0.000172979	-0.002681635	-0.000553569	0.001948634	0.002401966	0.000289196	0.007044541	-0.009957868	0.004089302	0.001223518	0.005003767	-0.002927932	-0.002424892	-0.015273134	0.002455126	0.001646715	0.004320585	0.005677905	-0.007428367	-0.002983142	-0.005710169	1.35E-05	0.006618792	0.001211707
cg00531009	0.007100472	0.000277595	-0.009772319	0.004909345	0.002291914	-0.003198356	-0.003024612	0.005055283	0.003299434	-0.000494831	-0.00152397	-0.005656289	0.007677549	0.001088191	0.004950494	-0.001105572	-0.001679257	0.00042826	0.000820585	0.00222603	0.000735732	0.001710856	0.006945232	0.000359536	0.003959013	-0.006361848	0.00354245	0.006941039	-0.000673472	-0.004110398	0.002696327	0.000845662	-0.002193479	0.005834902	-0.000921887	-0.004038721	0.001930214	0.001591801	-0.001932358	-0.001262228	-0.003734556	0.003935123	-0.000314112	0.000152115	0.000291983	-0.001680625	0.001474855	1.01E-05	-0.000415296
cg00531909	0.003976133	-0.010540431	-0.004807634	0.003480611	0.000293116	-0.004121974	-0.006979605	0.002802744	0.003254312	0.007947218	0.006336598	0.001300586	-0.004082625	0.002181427	0.011147912	0.005042394	-0.002853965	-0.000594328	0.003641059	9.46E-05	-0.001317863	-0.008615804	-0.00063854	0.004880762	-0.009475274	-0.00052466	-0.0034649	-0.003457236	-0.000732927	0.002316435	-0.002023491	-0.002883808	0.006927036	-0.002109213	-0.004421786	-0.002599768	-0.005967241	4.39E-05	0.00318691	-0.012677681	0.005285824	0.002753123	0.000648857	0.00397789	0.003394991	-0.005912521	-0.00672705	-0.007355099	-0.003322616
cg00532890	-0.00614007	-0.004097552	-0.007352744	-0.003920347	-0.002390859	-0.00373317	0.011636059	0.001132526	0.001365397	-0.000628892	-0.000563169	-0.011658377	-0.004760777	0.001709332	-0.001331054	-0.003281597	0.000565205	-0.005200084	-0.007120852	0.001016997	0.004370753	-0.01080918	-0.000832585	-0.001841183	0.000360666	0.002707343	-0.002432441	-0.000448655	-0.009278839	-0.003606494	-0.007914969	0.001689338	0.011444415	-0.013972581	-0.001194988	-0.003949613	0.003876279	-0.007931039	0.000539762	-0.006442535	0.004600202	-0.004393269	0.001138268	-0.004092292	0.002839317	-0.003763864	-0.005283717	0.006274936	0.000913337
cg00533774	0.002331535	0.000210739	-0.006815514	0.014394402	-0.004845385	-0.000759901	-0.001224177	-0.005745019	-0.008357649	-0.014863545	-0.004226103	0.010204261	-0.007713941	-0.003475604	0.005126834	0.004024172	-0.007667393	-0.003784371	-3.70E-05	-0.007048331	-0.005003455	0.005034513	0.010937925	0.005391266	-0.000412802	-0.006682824	0.007748174	0.001526469	-0.00706737	-0.005170194	0.001328327	-0.006586523	-0.01490151	-0.003565041	-0.003498641	-0.003428135	0.008579097	-0.005177762	-0.005301	-0.003578309	-0.00303229	0.000355804	0.001989427	-0.001311773	0.004954791	-0.003325237	0.009369974	0.006709665	-0.009368917
cg00535482	-0.003857378	0.00737457	-0.008382861	-0.002239749	-0.002707521	0.001112967	-0.010311678	0.004624516	0.00201801	-0.011176208	0.003216743	-0.009246336	0.006450151	-0.002731285	-0.00033568	-0.001518344	0.000661977	-0.000511784	0.002940509	-0.009313353	-0.010167311	0.00153696	0.004407099	-3.38E-05	1.91E-05	0.002125617	-0.001347942	0.002068754	-0.003742226	0.00205505	-0.005465076	-0.002692865	-0.009346204	-0.001849637	0.006536021	-0.00127137	-0.002425828	-0.000401511	-0.002601233	0.003148627	-0.000511505	0.002501876	-0.009202898	-0.006761756	-0.002912059	-6.75E-05	0.004083493	0.000549814	-0.00125303
cg00538388	0.002118619	0.003597393	-0.009220754	0.008781939	-0.005299559	-0.008576736	-0.001653768	0.000259724	-0.007184894	0.005913518	-0.005317422	0.00799992	-0.009736361	-0.007068145	0.002862119	-0.006494853	0.008333203	-0.001255028	0.003539085	0.009677162	-0.008677586	-0.000168391	0.001838644	0.00694783	-0.002209977	-0.003275058	0.000472132	0.003228928	0.008373962	-5.39E-05	-0.000459352	0.001873084	0.006208491	0.001643035	-0.005664447	0.005566986	0.004485343	-0.008928059	-0.012930286	0.005511158	-0.001552845	0.009255731	-0.000120889	-0.002834763	-0.003961198	-0.002587898	0.004784274	0.003736408	-0.004679188
cg00539598	0.007000621	0.006859283	-0.002711905	0.002874622	-0.004998711	0.000281972	0.004551354	-0.013034739	-0.002153141	0.00167827	-0.004226472	0.001894176	0.002971085	-0.000618047	-0.003325934	-0.002212795	-0.007534134	-0.005233498	0.000549269	-0.011262457	0.001331242	0.003848863	0.002638945	0.006779335	-0.002474607	0.002434403	-0.009116171	0.000567916	-0.000854282	0.005984291	-0.000144014	0.003242138	-0.004707255	-0.000206372	-0.003692445	0.003814403	-0.003057869	-0.006284527	0.000128363	-0.005053109	0.003722623	0.003762969	0.002360181	0.002148058	-0.002048856	0.00883472	0.005015659	0.004807058	0.001399898
cg00540391	-0.006822217	-0.002559132	-0.008428836	-0.000588487	-0.006769492	-0.005626138	-0.000496515	-0.002254584	0.000557259	-0.000187817	0.005730083	-0.01208926	0.001051036	0.00279544	0.000442678	-0.003283692	0.000267677	-0.001231586	-0.009011542	-0.001678733	-0.000998728	-0.002240625	0.005790874	-7.61E-05	-0.003025879	-0.000346115	0.000618301	0.003582641	0.000485232	-0.00696136	-0.007998058	0.003336616	-0.003568425	-0.001687131	-0.007835763	-0.006168358	-0.003008493	0.001761881	-0.000637341	0.001313184	0.011135244	-0.001741179	0.005927913	-0.001014038	0.005371711	0.010145867	0.011871896	0.004001952	0.007090583
cg00540706	0.003996154	-0.007809236	-0.002331383	0.003181018	-0.000608978	0.003171855	0.002631398	-0.006786487	-0.012942686	0.007911999	0.008699051	-0.005091221	0.000651681	0.00396055	0.005935763	-0.002605054	-0.001219354	0.003823181	-0.007370882	-0.0062964	-0.00176685	-0.005203494	-0.004443172	0.008111646	-0.009277918	0.008175022	0.00684783	0.00196578	-0.015215165	-0.000864799	-0.001689741	0.000444968	-0.004811001	0.005129287	0.005320003	0.008432492	-0.012321237	-0.00607095	0.012373429	-0.008227981	-0.003764965	-0.000242812	0.006085785	-0.005331934	0.01431386	0.013397762	0.001905178	-0.00420737	0.00884123
cg00542313	0.000387482	1.90E-06	0.001293549	0.008619362	-0.014394058	0.007510948	0.001877078	0.004474126	0.007179082	0.005708243	0.009818403	-0.003658021	-0.019324976	-0.005461562	-0.005019472	0.001452517	-0.005455464	0.001384487	0.008720101	0.006028107	-0.004570163	0.007269623	-0.005476976	0.008936636	0.004543173	0.00881334	0.001830964	0.000661028	0.004287829	-0.00333172	0.007861948	0.007811977	-0.010594536	0.000176805	0.004264367	-0.00675486	0.003194769	0.021781925	0.006043656	-0.009360864	-0.001700957	-0.001435492	-0.003732969	-0.001865291	0.010949303	0.001963965	-0.000684099	0.010842646	-0.010967375
cg00542737	0.00925969	0.000930744	0.001127126	-0.0044056	-0.001517251	0.009995237	-0.003183947	0.005095882	-0.000274431	0.002919045	0.00118485	-0.007397382	-0.003709635	-0.005366692	-0.002777105	-0.00601326	-0.009154245	0.009963743	0.004305762	5.14E-05	0.005488205	-0.00124722	-0.001135619	0.004061199	0.001092053	0.004312977	-0.005666904	-0.009050405	0.000454149	-0.000228022	-0.000664725	-0.003387647	-0.000976018	0.008990848	0.003421458	0.004495859	-0.006138873	4.84E-05	0.003220712	-0.001205703	-0.003428355	-0.006228101	0.002340086	0.004230436	0.003839573	-0.008321847	-0.004411862	-0.003690961	0.003436812
cg00543458	0.008558222	0.001065989	-0.00539804	0.005096436	-0.001272154	-0.005498109	0.007011236	-0.003736131	0.004872125	0.001174374	-0.001624185	0.005059604	-0.002807013	0.00409672	0.005434913	0.003685682	-0.004361883	-0.00586643	-0.002949967	0.004051207	0.004812445	0.000634692	-0.008479609	-0.001094724	0.003234954	-0.002141138	0.000857191	0.006651571	0.001981574	0.006028411	0.004411431	0.007562906	-0.003040326	-0.005664704	0.005399287	-0.00279586	0.004746949	0.005172881	-0.002594466	0.00256	-0.006090697	-0.004130278	0.002459709	-0.003940894	-0.009341629	-0.002017818	0.007087072	0.002142851	-0.006825008
cg00545236	-0.00877321	-0.001213015	-0.007247074	0.003582511	-0.003599201	-0.007799755	0.002945682	-0.002844261	0.002393218	0.001449296	-0.003760393	0.001564226	0.000894378	-0.000725881	0.004061875	0.002924198	0.001177572	0.004284121	0.001969295	0.000478068	0.001014559	-0.005084968	-0.004158138	0.00490149	-0.003714468	0.000360765	0.006440001	-0.000886388	0.001890488	-0.001169734	-0.003346678	0.000365189	0.004921482	0.003272008	0.000958897	0.003757466	0.004610724	-0.001724118	-0.001591026	-0.002023714	-0.001344676	0.004218057	0.005141213	0.003019268	-0.003686564	0.005713497	0.00220992	-0.001127268	0.001752115
cg00545696	0.009406166	0.000783019	0.005634889	-0.004806827	-0.003086296	0.00044063	0.003628984	-0.002250602	0.000656408	0.001224348	0.004841705	-0.004659182	-0.002779683	-0.00183815	0.00032107	-0.000254326	0.005735126	0.00250204	-0.000366982	0.00012351	0.004787729	-0.001594968	-0.000765283	0.003763731	-0.002479929	-0.006355397	-0.002839914	0.007371914	0.004423675	-0.005557777	-0.004850426	0.001698979	0.002230775	0.000792062	0.008576074	-0.003790906	0.002869408	-0.000385431	-0.00237169	0.000556969	0.002355503	0.005254628	0.004629325	-0.005029389	0.000165451	0.003473676	-0.002486915	-0.006721316	0.002423899
cg00546281	0.002160472	-0.011935855	0.002328978	-0.003869866	-0.001134941	-0.00398226	-0.008687395	-0.007181319	0.001511495	0.000787676	0.001408646	0.001770494	0.004869915	-0.004671603	-0.000818334	-0.01516878	0.00292386	-0.001996777	0.001773674	-0.000122424	-0.004372478	-0.002797194	0.004119573	0.004760212	-4.16E-05	-0.002690629	0.002292468	-0.006103346	-0.005865278	0.003209246	-0.002376593	-0.002395428	0.000399019	-0.000176041	-0.004506214	-0.000813219	-0.005283951	-0.004404136	-0.002535871	-0.00694094	-0.012092042	0.004645746	0.001337031	-0.000762435	-0.005891655	0.003361485	-0.006905189	-0.003383098	0.00834184
cg00546693	-0.003168653	-0.00221161	-0.012471376	-0.005619056	-0.005933068	0.00571815	-0.003307227	-0.001457536	0.005742281	0.001294539	0.010084266	-0.0015943	0.002997438	-0.001427796	-0.003736821	0.003379512	-0.000512892	0.002594255	-0.002731006	0.000848634	0.002931935	-0.001399034	0.001781884	0.003049335	-0.002270078	0.003861074	0.004698548	0.00121968	-0.000815772	0.001457923	0.000614687	-0.00021431	-0.004101749	0.002902095	-0.001454977	0.005298564	0.000330742	0.001862429	-0.005268306	-0.006769752	0.002934241	-0.00160306	-0.003678622	-0.006270705	-0.002674129	-0.005425861	-0.002201838	-0.009910682	-0.002908251
cg00547789	0.002410705	0.000349246	0.000825528	-0.008219779	-0.023563607	0.001289615	-0.007494554	0.004915485	-0.012606866	0.003006261	-0.012519007	-0.001711609	0.003800232	0.001617023	-0.000839005	0.002735681	0.000565765	-0.006801628	0.003137332	-0.002961613	-0.001566813	-0.003072529	0.001241624	0.001744149	0.000470857	0.000769721	-0.000805644	-0.000233733	-0.000304117	0.002458232	-0.00079754	-0.000473166	-0.000685561	-0.001422393	0.001491986	-0.003269312	-0.000417153	0.000424857	-0.000256802	0.000104405	-0.000486324	0.001497708	0.00028025	0.002585588	4.89E-05	-0.002035051	-0.000615734	0.000249508	-0.000126723
cg00548487	0.005896665	-0.000350543	-0.010820128	0.004644322	0.006338077	0.000421481	-0.005149332	0.001728054	7.96E-05	-0.001580621	-0.00808182	0.001986378	0.00282418	0.000117754	0.004042418	0.00027057	0.001171605	0.002528789	-0.002208605	0.0003689	0.002892291	0.006009109	0.004047567	0.002746987	-0.002289512	0.000611399	-0.004288753	0.003004401	-0.002994541	-0.003612078	-0.004383171	0.004733652	0.001509698	-0.001688668	-0.000878738	0.003109096	0.001989885	0.00594794	-0.004510905	0.004787339	0.002035726	-0.007479809	0.008242992	-0.002819219	-0.008897956	0.001577549	0.002567328	-0.001553817	-0.004859553
cg00548719	0.009220631	0.001517526	0.00623357	0.000304936	-0.006066248	-0.00177453	-0.001699013	0.000140886	0.008158782	0.002704626	0.001238305	0.001346807	0.004193673	0.001188179	0.002520485	0.008881359	-0.002068304	-0.003029687	-0.003097505	-0.004575792	0.000755137	0.002612734	0.005196129	0.00052848	-0.006799198	0.001492974	0.003111184	0.001072467	-0.00045999	-0.001593283	0.003106212	-0.000998758	-0.006177701	0.005110791	-0.00190454	-0.002344852	-0.003219641	0.001577283	-0.003445418	0.001382925	0.004561109	0.004876328	0.000102255	-0.000964079	0.002065761	-0.000673169	-0.004403482	-0.001802161	0.001461687
cg00549985	0.004790184	0.004732406	-0.006015859	-0.011621937	-0.008776879	0.001084372	-0.003154804	0.001740675	0.009162257	-0.004934628	-0.008077534	0.000169559	0.003482758	0.011388105	6.90E-05	0.003428634	-0.006873427	0.004413097	0.002778667	-0.001115004	-0.004531319	-0.002845046	-0.004479019	-0.001153492	0.010886967	-0.000401314	0.000262281	0.002368538	0.001259578	0.000525577	0.002324252	-0.001911438	0.007458233	0.005570502	0.003123344	0.000529509	0.003957527	-0.000943419	0.007352208	0.015105274	0.003172529	-0.004882521	0.011429668	0.005508028	0.001759059	-0.000851116	-0.002770345	-0.003759909	0.00738558
cg00550040	0.001085147	-0.006724648	0.00176356	0.008018773	-0.002061207	-0.011672286	0.00069548	0.004602746	0.001954148	0.013486046	0.002341875	-0.002324038	-0.000314552	0.010706055	-0.006089886	-0.002569552	0.01270934	0.01845705	0.001651951	0.009388452	0.002718138	-0.002537052	0.002124604	0.007325844	-0.011082162	-0.007187202	0.007142211	-0.004117115	-0.011919792	-0.007935229	0.003066584	0.000845067	0.009924605	0.008553002	-0.000455995	0.005734521	-0.008484947	0.008869132	-0.014278054	0.006034574	0.002512786	0.010453801	0.012818333	0.013645974	0.000684374	0.0110211	0.008193708	-0.007143103	0.010090919
cg00551264	-0.001119787	0.000820019	-0.003807443	0.001422373	-0.00311367	-0.005437949	0.013743789	0.018138439	0.014085734	0.005259454	-0.012361853	-0.000641723	-0.002832726	0.003040668	-7.15E-05	-0.007848007	-0.002587134	-0.012719611	-0.012251666	-0.006805692	4.54E-05	0.003741095	0.000592282	0.00289355	0.005101651	0.004664889	0.00568352	-0.000418887	-0.001585124	0.002503065	-0.004737412	0.000371713	0.00539723	0.007284319	-0.008607167	0.001813596	-0.001761312	0.006988919	0.009921853	0.011637975	-0.006616583	-0.008242156	-0.003201594	0.011310946	-0.004540919	0.003975295	-0.002879757	-0.002165058	0.008151899
cg00551503	-0.004060636	-0.010085739	0.007599236	-0.004894311	-0.001945295	-0.004592668	0.001252813	0.003461099	0.003041335	-0.000403935	0.002785572	0.00131289	-0.002221572	0.000286527	0.001078776	-0.00335198	0.005201005	0.004972494	-0.001768208	0.001244988	-3.22E-05	0.004834146	-0.001441902	-0.008955478	-0.000232601	-0.005973702	-0.000849465	-0.005478188	0.005898075	-0.000226397	-0.004729034	0.002302652	-0.003091092	-0.002764891	-0.006996422	0.001319415	-0.004101682	0.007261841	0.001802921	0.000148395	0.00423141	-0.003138735	0.00088704	-0.000144043	-0.001130059	-0.006352105	0.009290432	-0.001059035	0.0001425
cg00552731	0.009532233	0.003022877	-0.004114231	0.001881205	-0.003864381	0.002549311	0.005916447	0.00401867	0.003630285	-0.005268439	-0.001129277	0.0021069	0.00135591	0.005418488	-0.002303828	0.001286854	0.001595375	0.004570796	0.001881021	-0.001602774	0.004592816	-0.003411133	0.001398871	-0.002674907	-0.006586401	0.001950172	0.006343497	0.006451492	-0.001077953	-0.000991492	-0.002561925	0.005709375	-0.005334686	0.00052041	0.002908371	-0.003294501	-0.001132628	0.000371682	-0.003237328	0.001207324	0.001086022	-0.002873975	-0.000972205	-0.00101419	0.002948487	-0.003633044	-0.005205119	-0.004612709	0.002453763
cg00553880	-0.001780892	-0.005127302	0.006661285	-0.006444172	-0.002657037	-0.004924185	0.012503241	0.011774157	0.000159441	0.009509079	-0.001460009	0.003995181	0.000917774	-0.016729336	-0.003187972	0.003380506	-0.002615825	0.006136791	-0.006756091	-0.004359633	-0.005217426	-0.007442129	0.004104944	0.005284785	0.002850121	-0.000543837	0.005248817	0.006834193	0.006649101	-0.002864185	-0.002190528	-0.00088409	-0.004309109	0.004259404	0.002911996	-8.27E-05	0.006970464	0.008145136	0.009218033	-0.002766518	0.001182922	-0.00018473	-0.000657149	-0.004817785	-0.014286375	-0.001031937	-0.00039019	-0.002750333	0.000939953
cg00553886	-0.005951004	0.001637704	-0.010150416	-0.006201134	0.002916563	-0.003054574	-0.000730428	0.006026015	-0.001510638	-0.002471707	0.006255512	-0.011587575	-0.002566739	0.002975003	0.006464788	-0.002391212	0.005992926	-0.002943215	-0.000902853	0.004165838	-0.003957313	-0.002728985	-0.002039872	-0.004218675	0.003169387	0.002094311	0.001078275	0.004657053	0.00290546	0.002387743	0.007897358	-0.001587809	0.002982034	-0.00515448	0.002222892	0.000399451	0.004746962	-0.004184504	-0.00108254	-0.000823965	-0.004761604	0.000486018	-0.003212011	-0.002262227	0.0010236	-0.009407072	0.000821806	0.005903244	-0.000583594
cg00553911	-0.003254814	-0.005207186	0.008371466	-0.0054403	-0.007171606	0.008204921	0.009170994	-0.001038845	0.000106755	-0.001457662	-0.007058251	-0.001126314	0.002402819	-0.012975497	-0.00515051	-0.001774414	-0.00868043	0.001369457	0.001921947	-0.01122627	-0.000862339	-0.002653431	-0.002415691	0.000664643	-0.003446728	-0.003040562	0.000956466	-0.009648611	0.00375288	-0.012896621	-0.000690784	0.00261229	-0.004563884	0.003419787	0.004792986	0.001179688	-0.000358992	0.004159857	0.001851047	0.004025509	-0.002222275	0.003199488	-0.007687307	0.00191731	-0.000791408	0.004873534	-0.005293902	-0.002629619	0.000409135
cg00554332	-0.001288263	-0.000846206	-0.006550315	-0.004133497	-0.009515851	0.002699874	-0.002740127	6.36E-05	-0.007949775	0.004438143	0.004869094	0.000108254	-0.001798445	-0.008129799	0.006654435	0.010668655	-0.001736486	-0.01917031	-0.004144658	-0.007112967	-0.004689412	-0.006748192	-0.013433845	-0.010945832	0.004652318	-0.003349252	-0.00843016	-0.008647424	-0.00862924	0.004805509	0.012023718	0.005228722	-0.020041227	-0.013542818	0.00186359	0.006005051	0.024351772	-0.016183547	0.009532384	0.004461955	-0.000638456	0.005024601	0.006157026	0.009882809	-0.010642231	-0.012295633	-0.005229608	0.007235201	-0.004754838
cg00555047	-0.005749894	-0.00057451	-0.004191699	0.01081601	-0.012375973	-0.011383905	0.00635429	-0.000166691	0.003750633	-0.004906364	-0.001424478	0.001519398	-0.00653882	-0.006456484	0.003128757	0.004574772	-0.000630256	-0.006840875	-0.014326059	-0.010118796	0.00116743	-0.004170588	-0.003979887	-0.002906526	-0.002366899	0.000921254	-0.001406478	0.002265658	0.005096773	0.004964793	-0.00147722	-7.11E-05	-0.00172565	-0.004548492	0.002929417	-0.002239463	0.00147178	-0.001068514	0.002253371	-0.00837437	-0.004694499	0.001328588	0.001835217	0.00448523	0.003151991	0.004093036	0.000561325	0.007138353	0.000883487
cg00555070	0.004785016	0.001431639	-0.000833719	0.004527207	-0.001933765	0.004971228	-0.004653453	0.014121282	0.00289059	0.010509984	5.40E-05	-0.006860196	0.002198939	-0.006187829	0.003782285	0.003285663	-0.015146852	-0.008460835	0.017648429	0.005565754	0.006634897	0.001346026	-0.004842747	0.002960443	0.003989189	0.008103878	0.001793146	0.006690155	0.000471804	-0.013628603	0.002342963	0.006756262	-0.010472371	-0.003077502	0.008838428	0.01036294	0.020201578	-0.00793953	-0.000104159	-0.004691467	-0.00900367	0.001172045	0.011866667	-0.004315536	0.005871125	-0.008639911	0.002066142	0.004671105	0.001336946
cg00556573	-0.004841064	-0.006346447	0.000909472	0.012564687	-0.008721792	-0.012589908	0.005030674	-0.003009509	-0.002255244	-2.70E-05	-0.001424053	0.00047693	-0.006309973	0.004341257	0.007762996	-0.001409784	0.003859639	0.003049294	0.001911285	-0.002041903	0.005001453	0.001597044	-0.003596238	-0.005048715	-0.004711968	0.001196678	-0.002166739	-0.002015427	0.004248313	-0.000676737	-0.002295622	0.0010543	-0.005905022	0.006557448	-0.003073136	-0.002043999	0.000737909	0.005395077	0.002082326	-0.008512716	0.008742853	-0.007783357	-0.004859512	-0.006479453	-0.006198468	-0.00552279	0.00845555	-0.007882982	0.005504258
cg00557468	3.75E-05	-0.002995533	-0.008216817	0.008778448	-0.002347814	0.003184136	-0.000889588	0.002845127	-0.009065939	0.001386105	0.004609734	-0.001465594	-0.005864475	0.01283226	0.005134332	-0.005686907	-0.015725413	-0.00450846	0.009311108	0.004617655	-0.009886439	0.012159595	0.008856338	0.014692754	-0.003044614	-0.005035638	0.000715476	-0.004460484	-0.011546171	-0.003493205	0.002131386	0.002691133	0.004524702	0.000194646	-0.006660507	-0.0056804	0.001967932	-0.010596477	0.00307916	0.007508793	0.005876826	-0.011287945	0.001952703	-0.0089855	-0.009178361	0.011965766	-0.004279857	-0.005020195	-0.002775162
cg00557947	-0.002736602	0.002622103	-0.002344814	-0.009042048	-0.006173504	-0.00427965	0.001648909	0.004434901	-0.007934463	-0.003487913	0.000774718	-0.00587115	0.000185536	0.012526226	-0.005748019	0.001119126	0.002415925	-0.003338236	-0.0060475	-0.014804397	-0.002152752	-0.003217074	0.004294164	0.010804806	-0.010470337	0.009177448	0.011040849	0.007416274	0.002089683	0.003616267	0.001199106	-0.01057058	0.006458604	0.011528279	0.001224291	-0.006415193	0.010583213	-0.009731992	0.005659106	0.031665297	-0.003557445	0.009938171	-0.007073277	0.016171644	0.015947759	0.005391313	0.008397473	-0.009478452	0.011860225
cg00559067	0.001301676	0.00264941	-0.008150284	-0.013912135	-0.000747903	0.010264089	-0.003748049	0.00278585	0.013140836	0.00039257	0.008659171	0.010835962	0.001161233	-0.008376604	0.000940621	0.005342226	0.003807409	0.002253532	-0.004615084	-9.26E-05	0.00376634	-0.001537422	-0.003695922	-0.002047975	0.006566584	-0.01031863	0.000973651	-0.007740565	0.001794197	0.005336822	0.008656438	-0.002743503	-0.00201776	0.003657794	-0.004115226	-0.001929467	-0.008231457	-0.00455757	-0.000419391	-0.0002314	-0.000615922	-0.001530535	-0.004168915	0.003083482	0.007230701	0.001871143	-0.00227084	0.001185946	0.00547474
cg00560327	0.009783439	-0.000756174	0.005158004	-0.001201662	0.000518114	0.004827001	0.000798883	0.004181977	0.003968919	-0.003514039	0.000840612	-0.002043286	-0.002504892	0.003065801	0.001081676	-0.001953679	0.006131464	-0.00592389	0.000528628	0.000139882	0.002706507	-0.004532383	-0.003622738	-0.002093344	0.007735706	0.012084321	0.000702947	0.001125962	-0.00542814	-0.002741129	0.002414844	-0.004701462	-0.00402938	-0.001417027	-0.002350192	0.005695567	-0.002192039	-0.004872143	0.004773296	0.000335303	0.004032285	-0.000103345	0.000355112	0.000189484	-0.001255017	0.005850115	0.001110491	0.00302157	0.004617684
cg00562080	0.006855003	-0.000659805	-0.000761525	-0.002124058	0.001282436	-0.002100992	0.008567398	0.000243015	0.008247065	-0.001832558	0.004823313	-0.008571912	-0.006643159	-0.001350259	-0.003793432	-0.002965	0.00702635	0.011095949	0.004283571	0.005436346	0.012819403	-0.004309951	-0.007610936	0.007362614	-0.000900226	0.005072228	-0.000800722	0.003411494	0.002693015	0.024765387	0.007905885	-0.017174534	0.024315139	-0.002906568	-0.002418194	-0.00078949	0.00600967	0.009761743	0.001616628	-0.00495023	0.001349791	0.001954431	-0.003469279	0.006175714	-0.002024881	-0.000697606	-0.007432733	0.01345056	-0.004744555
cg00562553	0.004995089	-0.001809632	-0.002147334	0.005453149	-0.004627018	-0.002344874	-0.007506744	0.012547032	0.005640995	0.010533894	-0.004909372	0.008634393	-0.00735143	-0.008415862	0.000512942	-0.010635186	-0.007545075	-0.005993617	-0.005613428	-0.007031749	0.002056977	0.000906292	-0.010639027	-0.017608591	-0.021483294	0.001747055	0.004732145	-0.002946801	-0.002591468	-0.006124697	0.000742082	-0.004789511	-0.003680914	-0.0077284	-0.0026281	0.001010727	0.002349707	0.006383156	0.005260407	-0.005175177	-0.017425765	0.000298503	-0.005470072	0.016480719	-0.002483914	-0.001895314	0.006589275	-0.003847766	0.002079257
cg00562749	0.005635929	0.00169206	0.000884377	0.001665067	0.001604731	-0.006876753	0.000843799	-0.001788342	-0.004424543	0.017689019	0.007670896	-0.005560526	-0.002800304	0.003639718	-0.005249186	0.0016744	-0.005087661	0.003524185	-0.005074481	0.007604733	0.010010575	-0.013493844	-0.007882265	0.015896591	0.00203551	-0.01486283	0.005938698	-0.003537888	0.003882082	-0.00203643	-0.002237989	0.019166467	0.004188368	0.001601118	0.003458149	0.007120895	-0.002346648	0.003775434	-0.003485323	0.016449671	-0.00212063	-0.011564452	0.002584558	-0.003338889	-0.005267025	-0.001097486	-0.004884792	0.008797841	-0.004012818
cg00563016	0.002382723	-0.003117861	-0.00029988	-0.011023444	0.001211362	-0.008051143	0.014542994	0.009222531	0.007774944	-0.004392177	-0.00879412	-0.000706372	0.002295511	-0.009815132	0.009205789	-0.005336292	-0.005217401	-0.008018602	-0.004414728	-0.004453097	-0.005775382	0.000519132	0.016249385	0.002568024	-0.006896018	-0.004641437	0.008844688	0.012421994	0.007512952	0.001247325	-0.00960045	-0.007856323	-0.001719548	-0.005169852	-0.00983659	-0.000414719	-0.00405116	0.01133902	0.0035742	0.000980983	0.003795497	-0.000280869	0.001978233	0.00568386	-0.006965747	-0.006973862	0.004418775	-0.005602317	0.009521924
cg00563045	0.004756593	0.003644215	-0.008748937	-0.004355677	0.002114941	-0.004960053	0.000637064	-0.003601683	0.008796376	0.00303994	-0.017720823	-0.002776173	-0.002301741	0.003686673	0.007857867	-0.002063018	0.002831538	-0.00398251	-0.002240683	0.008130588	0.004742247	-0.001539657	0.006306243	0.00234804	-0.006918746	0.008109668	-0.004553649	0.001308366	-0.001615642	-0.007540354	0.002366884	0.006901116	-0.001209734	0.009381141	-0.00121897	-0.004042527	-0.002622174	-0.003481104	0.000351519	0.002144613	0.002511629	0.001902452	0.004932883	-0.002048167	-0.006159774	0.008891804	-0.004535179	0.008925593	-0.000359405
cg00564054	0.000308747	-0.002953294	-0.00155435	0.016415104	-0.007103083	-0.010724623	-0.002803726	-0.000817592	0.002359277	0.008165599	-0.010763632	-0.002139219	-0.001854438	0.00181539	0.00463359	-0.00086791	0.008655413	0.010185596	0.010087973	-0.000295318	0.015066485	0.013246537	0.002659879	0.009040477	-0.003442001	0.000139042	-0.001714927	0.004839308	0.008903987	-0.001998167	0.010340289	-0.003928347	-0.001274817	-0.002027186	0.000944847	0.009401545	-0.007011212	-0.00081917	-0.005053638	-0.003345477	-0.004264295	0.005391171	-0.003269946	0.005917016	0.010810181	0.012556663	0.003471119	0.004595761	0.016066199
cg00566346	0.010072605	-0.000417555	0.001421893	-0.002232493	0.001455248	-0.002268537	-0.000977259	-0.001208676	-0.004855031	0.000372122	0.00311987	-0.001610499	-0.000681785	0.000373833	0.001143671	0.001633796	0.000333355	0.003739959	-0.003757139	0.006749834	0.007138719	0.005633533	-0.000780482	-0.003044243	-0.004116004	0.004383351	0.001255343	-0.000553038	-0.003774148	0.002453647	-0.002561501	-0.008398719	0.009379257	-0.001254901	-0.006046075	-0.005706907	-0.002050538	-0.00202606	0.00394703	0.003161425	0.000129729	0.000790073	-0.011891365	0.001249837	-0.005673578	-0.00176487	-0.002652931	0.000300756	0.005326402
cg00566395	0.006270867	0.005657774	-0.009048375	0.002765606	0.004350455	-0.001461576	0.000385204	-0.003963067	-0.00320886	-0.006731046	-0.009126415	0.004157959	-0.004371064	0.001447993	0.001987628	0.005332142	-0.001909592	0.0070783	0.00094802	-0.001825382	-0.009876037	-0.000107524	0.001492372	0.001556902	-0.000946503	-0.001007284	0.000557932	0.003141098	0.000136804	-0.003043837	0.00131648	-0.004900167	0.000748663	0.000188362	-0.001269447	-0.002561975	0.000907279	-0.003880339	-0.001462444	-0.00892402	0.000437684	0.000293322	0.007888038	-0.00012369	-0.002852012	0.007337971	0.004217786	0.000420227	-0.005929306
cg00567001	0.008893962	0.004117947	-0.000865061	-0.003608986	-0.002925079	-0.00512697	0.001972558	-0.006639235	0.000715658	-0.002342432	0.00262014	-0.008007211	0.001154224	0.001106227	-0.002947322	0.002541048	-0.00927806	0.004112403	0.005013885	7.95E-05	0.003188305	-0.005391661	0.004331628	-0.003469635	0.00108561	-0.003690185	-0.00448573	0.002176364	0.00281973	0.003671267	0.006057992	0.015383142	-0.002379655	-0.008342315	0.001329619	0.003667383	0.010463919	-0.001448666	-0.001414789	0.004012814	0.004315847	-0.003161225	-0.000809094	0.003244628	0.000800834	-0.006399742	0.007257966	-0.003689939	-0.001421073
cg00568797	0.005480589	3.41E-05	-0.010157832	0.003081734	0.004334912	0.008665818	-0.000116967	-0.008437191	0.006429878	-0.002817244	-0.013969544	-0.0019208	0.000434201	-0.000957785	-0.001801758	-0.001076244	0.004075637	0.002242074	-0.00129205	-0.001458314	-0.002039822	-0.0011029	-0.003593766	-0.005017782	-0.002170437	-0.002870531	-0.000623994	-0.005819967	0.008555282	0.002727849	0.002695683	0.007812881	-0.001207148	0.004955958	0.002119588	-0.006979024	-0.006006495	0.003249937	0.000631531	0.002251915	-0.001150445	-0.00320788	-0.008290453	0.004811842	6.83E-05	0.000917377	0.002064094	0.004803929	0.002202609
cg00569374	0.007832084	0.00306183	-0.00458652	0.002939657	0.001543779	0.001985131	-0.000500868	0.001511981	-0.012378127	-0.000120916	0.008886337	-0.003676637	0.009925038	-0.003134532	0.006935505	-0.003948997	-0.003912185	-0.003514926	-0.000703208	0.006902356	-0.003765666	0.004405237	0.002260662	-0.002014425	-0.009687621	-0.005271475	-0.003756574	-0.001382602	0.002916651	0.000439913	0.01085221	0.004129785	0.007466973	0.001272396	-0.004225247	-0.008069152	0.00197298	0.00192517	0.006618686	0.002342215	-0.002919207	-0.002469408	0.003089754	-0.00091017	0.002328953	-0.006859697	0.000185053	0.002429971	-0.013317557
cg00570517	0.000286916	-0.013669478	-0.003266192	-0.000577979	0.001838599	0.001390164	-0.001763522	0.004136403	0.007019216	0.002292724	-0.003347568	-0.003462758	-0.000855369	-0.000941583	-0.004603242	0.005162641	0.001820745	0.001256734	0.005570623	0.005524835	0.001698833	-0.000449329	-0.003520421	-0.002196664	0.00261517	0.004829485	0.003994403	0.003819743	0.004142604	-0.000485383	0.000285541	-0.001491567	-0.001385852	-0.006159581	-0.006340879	0.005239984	0.004203544	0.000133056	-0.005008287	0.000591168	0.005483387	0.001655472	-0.004411973	0.001714326	0.00240558	0.002403761	-0.002652499	-0.00204198	0.001955054
cg00570985	0.010546161	-0.001427358	0.00093507	0.001977879	-0.00139316	0.002132459	0.001006622	0.005075708	-0.003025841	-0.006368207	0.001592199	-0.003290519	-0.000907549	0.004525932	0.000878034	-0.002285068	0.004032687	-0.000356238	0.001630666	-0.001948088	0.002215316	-0.000615554	-0.00110521	-0.000736303	0.000237591	-0.004883698	-0.001413439	0.002634992	2.63E-05	0.002286427	-0.001148905	0.000868053	0.000896435	-0.007721823	0.00075139	0.001123763	0.002530715	0.003134765	0.001371594	0.006618396	-0.001532923	-0.000133685	0.003797638	0.001196354	6.37E-06	-0.002219126	0.003416701	0.00265122	-0.000751198
cg00571033	-0.006634597	-0.003669154	-0.008704231	-0.006600319	-0.003104987	-0.000411174	0.005688881	-0.008207083	-0.001833215	-0.001931786	0.010532484	0.000814779	-0.002898874	0.001664835	-0.001138058	-0.00366331	-0.003581022	0.000819174	0.006897175	0.000605355	0.001267503	0.005565117	-0.003104198	0.004662816	-0.004172773	0.002047833	5.71E-05	-0.005352855	0.004275128	0.000105154	0.002284687	-0.003376348	-0.007027219	-0.000798943	-0.000833881	-0.002067333	0.004891615	0.002032324	-0.003126415	-0.003388189	0.007354875	0.000174787	0.001098275	0.003047591	0.005974841	-0.006424222	-0.002646352	-0.008457026	-0.000197664
cg00571633	0.008108919	-0.002635613	-0.006160234	-0.004370395	-0.001519752	-0.003410353	0.007990057	-0.004202764	-0.002818177	0.002062946	0.002411072	0.00205559	0.003815687	-0.004947043	-0.008996301	0.010329345	0.006969095	0.008571206	-0.00524623	0.004704194	-0.008695786	0.00523514	-0.001463666	-0.005032738	-0.005520965	0.002331547	0.000463905	-0.005422718	0.003327981	-0.003783866	-0.003280387	-0.00216494	0.003764194	0.001833982	0.007256398	0.002253884	2.37E-05	-0.000202293	-0.003128343	-0.000569194	0.00950173	0.002990156	-0.001162701	0.001508828	0.00184829	0.006271472	0.003693115	-0.006806348	-0.001638244
cg00571722	0.002753375	-0.002532706	-0.004864347	-0.000420794	-0.010500482	0.014845868	0.003820701	-0.003535727	-0.0001825	-0.007160799	0.000458687	0.003574252	-0.00429489	-0.006926207	-0.013570747	-0.000465292	0.015067898	0.006810026	0.012347631	0.009105177	0.013035994	-0.01059419	-0.007433758	0.001070376	-0.009536136	-0.001559797	-0.001142482	-0.001182454	0.010316528	0.010893942	0.009294017	-0.003469516	-0.008069359	0.007455562	-0.007895275	-0.003955601	-0.005210112	-0.002373314	-0.004652154	0.009396029	-0.008285595	-0.002831203	-0.000219675	-0.008075885	-0.012749362	-0.007980924	0.007981614	-0.00695414	0.003041545
cg00572334	-0.006996395	-0.00251356	-0.008761071	0.004246959	0.002429787	-0.007554253	0.003472552	0.003626588	-0.001976713	0.001671179	-0.002216233	-0.000888406	-0.001325839	0.000379014	0.00141093	0.001139927	0.003885404	0.0042789	0.002250831	-0.001214468	-0.003495557	0.001376802	-0.005314482	-0.002633217	-0.001938689	-0.000517619	0.004835293	0.00147165	0.003730358	-0.004778336	0.001973374	-1.10E-06	-0.011994168	0.000109728	0.00447679	0.007016732	0.006145219	0.00186952	-0.000691035	-0.000998419	0.003616481	-0.005088755	-0.000458225	-0.006340977	0.003039576	0.001135277	-0.007895498	-0.003714216	0.005492362
cg00573041	0.006105974	0.006132829	-0.005159942	-0.002088056	-0.001079211	-0.001575037	0.002582801	-0.006948314	-0.002712142	0.001170324	-0.006992344	0.006042809	-0.003712264	-0.008604578	0.002680852	-0.004084326	-0.003563183	0.004974767	-0.001333092	0.001686021	-0.012322325	-0.003962632	-0.000117814	-0.009435301	0.001008022	-0.003539346	-0.01465015	0.004468437	0.014561616	0.003170678	-0.000219199	0.000157309	-0.001142892	0.011382631	-0.006446794	-0.005151067	-0.004963268	0.005214543	0.007685757	-0.005150602	0.011592095	0.001601338	0.005264188	-0.002641288	-0.006040932	0.001900295	0.004137026	0.005023313	-0.005608975
cg00576279	-0.006741043	-0.00141875	-0.010535237	-0.00155384	-0.000317773	-0.004894672	0.001190594	-0.00043557	0.002919442	0.000332983	0.002073197	-0.013390407	0.002001385	0.002483696	-0.001843397	0.000420524	0.001787026	-0.000332141	-0.000249484	0.002179323	-0.003720099	-0.002612342	0.000631404	0.004186783	0.004080815	-0.001756039	0.007177931	-0.006138804	-0.004181165	0.009574047	-0.001688617	-0.000306009	-0.005966641	-0.00281818	0.003866971	0.006307054	0.000836733	0.001219011	0.004075179	-0.003343328	-0.004931223	-0.009030157	0.005041091	-0.001594796	-0.000866948	-0.004078696	-0.00527095	-0.003124032	0.000915272
cg00576774	-0.007696385	-0.004352023	-0.006762958	0.008661655	-0.005751851	-0.006000106	0.003912475	-0.002385111	-0.003417597	-0.000233232	-0.004108563	0.004998738	-0.000611179	0.002327449	-0.003358099	-0.002574588	0.001320321	0.005328005	-0.001011478	-0.002908654	0.001507548	-0.001269001	-0.000202524	-0.001508238	-0.00672383	-0.002418335	-0.0009056	0.000280902	-0.00448467	0.000544014	-0.005195103	-0.001820497	-0.002067151	0.003555676	0.001182299	5.39E-05	-0.003741339	0.000737208	0.001844399	0.004281772	-0.002108419	-0.003089845	0.001762013	-0.003127881	0.005483257	-0.002308537	-0.001242596	-0.00350039	-0.001171633
cg00577233	0.004247395	0.002398974	-0.005161192	0.008767144	0.003061215	-0.001953902	-0.001198262	0.004282654	0.006864124	0.006695956	-0.003432358	-0.000566983	-0.004247497	-0.013067512	0.002520828	-0.006175266	-0.010884915	0.011888115	-0.008260004	-0.002994993	-0.016368567	-0.005979786	0.009536451	-0.000766677	-0.009254795	-0.01095513	-0.010299074	-0.000589161	-0.013913888	0.002610954	0.003447313	0.005963541	0.008468813	-0.007044768	-0.023461568	-0.020330568	0.006320544	-0.002889887	0.005943088	0.002918749	0.002031404	-0.001507608	0.007956237	-0.001417214	0.003396051	0.006349471	-0.000466634	-0.005374258	0.005982424
cg00577417	0.010408883	0.001406914	-0.00214836	-8.06E-06	-0.001395645	0.004428275	-0.000869656	0.006473045	0.001023903	-0.005310944	-0.003865615	-6.26E-05	0.002087663	-8.02E-06	-0.002172043	-0.002053885	-0.000207441	0.002404178	0.001005004	0.00013426	0.009222971	0.002875539	-0.003345876	-0.002574154	-0.001402046	-0.001414493	0.001365516	0.002639689	0.003383304	-0.001283635	-0.006018929	0.001994955	0.001131016	0.000848359	0.001345749	-0.002527325	0.001834914	0.001436733	-0.001471378	-0.000217905	0.000570008	0.003388128	0.006587165	-0.003634232	0.000809031	0.00013431	0.002603108	-0.004961731	-0.0016208
cg00578263	-0.008764494	-0.004302935	-0.003489238	0.005080049	-0.004268098	-0.003261021	0.003083822	-0.000940704	-0.005913697	-0.001525647	0.0060523	-0.003675283	-0.003332402	0.006000974	0.003375963	0.001254652	0.002785462	0.002585598	0.001633433	-0.000783467	-0.006397335	-0.006233362	0.007164813	-0.000581098	0.00096121	0.003682371	0.002153624	-0.00922613	-0.000870327	0.002139167	0.010517719	-0.002052301	-0.003337628	0.004636266	0.00676578	-0.002748535	0.001883149	0.00192238	4.56E-05	0.000874533	0.002135753	0.001751801	0.006489746	-0.007204854	9.07E-05	-0.003484663	0.003519555	0.005644623	-0.002960133
cg00578937	0.00109787	-0.001337969	-0.002826724	0.003238706	-0.00482458	-0.005736376	0.00410803	0.012643287	0.007682063	-0.002794033	-0.005265614	-0.00392486	-0.000247022	-0.003317709	0.007785195	-0.014398193	-0.008284493	0.006107639	-0.011016743	-0.007703545	0.004667538	-0.00090731	-0.015021505	-0.000908664	-0.001060353	-0.01025629	-0.007284672	-0.007467544	-0.008320208	-0.007705582	-0.004194692	0.000966762	0.004330936	-0.025508367	0.009183211	0.006090549	0.014747549	-0.000205822	-0.007726167	-0.020918452	-0.01068136	-0.001965673	-0.007061979	-0.001841884	-0.003879476	0.00018114	0.007751653	0.005016248	0.003484405
cg00580052	0.001744388	-0.013209703	-0.003465089	-0.000417185	0.002243064	-0.003953862	0.000448976	0.000936653	0.00138181	0.001126652	-0.00244758	0.000859701	-0.001442785	0.001294295	0.006309648	0.006565844	0.002375005	-0.002364079	-0.001911105	-0.002314668	0.006992314	0.003161392	-0.002180112	0.013404621	-0.005085876	0.006296842	-0.007152699	0.004437082	0.00490056	0.002061507	-0.002748679	0.00652283	0.002337697	0.005548738	0.003666901	-0.000867272	-0.001662983	0.002839028	0.003609949	0.003056046	0.002083043	-0.001466157	-0.002852452	0.004399898	-0.008438283	-0.000919084	-0.004861142	-0.002296217	-0.004575816
cg00580454	0.000934928	-0.012421556	-0.004476397	0.002467243	0.002220628	0.004960175	-0.003374404	-0.001400771	-0.005445073	0.009276657	0.001881989	0.001537176	-0.002576686	0.000584029	0.003493848	-0.011690482	0.003893543	-0.003771371	-0.007577023	-0.005518023	0.00072245	-0.0023804	-0.004058497	-0.000553443	-0.000417146	-0.003026708	-0.000772523	-0.000149136	-1.68E-05	0.005757287	-0.001330786	-0.000178568	-0.003140707	0.004652993	-0.001576294	-0.003844227	-0.011426592	-0.005798492	0.003594729	-9.77E-05	-0.003051305	0.007398479	-0.010010582	0.000263819	0.00449611	0.001834601	0.000708063	0.000231967	-0.002983856
cg00582446	0.007032468	0.002930674	-0.009363909	0.004856238	-0.000217571	-0.00359158	-2.26E-05	1.04E-06	-0.003941186	-0.009913781	-0.002184949	-2.28E-05	-0.000225642	-0.002767546	0.004705766	-0.000228772	0.000949166	-5.28E-05	-0.002085682	-0.002358403	0.005893404	-0.003033443	0.002805569	-0.007123351	0.000958843	-0.005729326	0.001158218	0.001347425	0.003984779	0.007176783	7.32E-05	0.007768673	-0.002310222	0.000824766	-0.00035328	0.004675023	-0.003972663	0.002745195	-0.003559536	-0.005357452	0.006441901	-0.003849719	0.00151264	0.003246756	0.004667598	0.002891612	-0.000151834	-7.41E-05	-0.002766609
cg00582628	-0.004448582	0.000466429	0.008712441	0.000349677	-0.005060125	-0.001652562	0.001531141	0.014115975	-0.003092369	-0.002545784	-0.002161472	0.000692832	-0.001871005	0.000233262	0.009564242	-0.007667537	0.000919948	-0.003576489	-0.002906529	-0.01431221	0.003417972	0.007481844	-0.008759661	-0.001619595	-0.005222522	0.006193185	-0.005818122	0.002636966	-0.004080035	-0.001500937	0.006052403	-0.001383318	0.008368679	0.013925843	0.005828051	-0.00937644	0.007955458	-0.004623464	0.001253104	-0.004804469	-0.006439661	0.012112792	2.14E-05	-0.006297404	-0.00068533	-0.004480893	0.002073167	-0.000562005	-0.009658505
cg00582950	0.003458694	-0.004475999	-0.000451178	-0.003024354	-0.003485094	0.011966068	0.002355204	0.004548468	-0.004584098	0.000990417	0.007945368	7.85E-05	4.14E-05	-0.002967302	0.006748249	-0.01579797	-0.001980166	0.008521261	-0.012759073	0.002269899	-0.001450419	0.005845434	0.002685424	-0.012285239	-0.00074215	0.01409199	0.018727834	0.009850235	0.012321165	-0.002354564	-0.012467782	-0.007023238	-0.004913543	-0.0087826	0.004548597	-0.008350171	0.015505283	0.014448515	0.004294378	0.016719695	-0.013491688	-0.001525415	-0.002217194	0.010860485	-0.012231128	0.015658976	-0.022220777	-0.004469506	-0.006052788
cg00583628	-0.003444649	-0.004480791	0.004076542	0.000285785	-0.003590805	-0.005142203	0.017272287	0.00565538	0.003775888	0.007454718	-0.002073039	-0.001568547	0.006697292	0.003144235	0.008984527	-0.00648938	0.006503241	-0.007083041	-0.004199328	-0.000360071	0.001703461	0.003755903	-0.001086134	0.011535846	0.006070651	0.002026828	0.000926734	-0.004341843	0.003181792	0.011590702	0.014557153	0.004991773	0.009697465	0.000421818	0.006521502	0.003246038	0.004124534	-0.01141369	0.002492382	-0.002737004	-0.000730773	0.009419167	0.007276291	-0.000114954	0.009101094	-0.010744242	-0.004325026	0.002922951	0.003505505
cg00583683	0.00949603	-0.001110947	0.005706073	-0.00256981	0.002500441	0.004668537	0.003501465	0.004556836	0.003587635	-0.005716025	0.000843681	-0.000731712	-0.001125747	0.000192439	0.000481534	-0.004136406	0.007195918	-0.004989308	-0.001467418	-0.005449943	0.001387101	-0.002756482	-0.000283745	-0.000376973	0.001967357	0.00400542	0.002800304	0.003075039	-0.002296011	0.001175356	0.003634729	-0.003709256	-0.000688516	0.000128631	0.002103037	0.002134426	0.002766212	-0.004352152	0.006859027	0.002010713	-0.004979131	0.00759276	-0.004534084	-0.002806314	0.003525512	-0.006885054	-0.002479235	0.000202653	0.001852675
cg00585108	0.009821797	0.001714514	-0.000390087	0.00096592	-0.003161408	-0.00654946	-0.004983815	-5.24E-05	2.99E-05	0.001863193	0.000651275	0.001607407	0.001876974	0.00048243	-0.004384178	0.000194823	0.000640129	0.00288294	-0.001766948	0.001701555	-0.002728629	-0.000437111	0.000901413	-0.005468729	-0.000854351	-0.005088025	0.004153353	-0.000165151	-0.003879699	-0.000485692	0.00175232	-0.000943111	-0.004287009	-0.001810511	0.00395851	0.003706635	0.002692279	-0.009126676	-0.004875015	0.005703546	-0.000900423	0.00420652	-0.003709889	-0.005650849	0.006673694	-0.0018604	0.003386342	0.010109082	-0.007222531
cg00585163	0.005456423	0.000300907	-5.59E-05	-0.001544296	-0.00361795	-0.009902334	-0.004159681	-0.004124827	0.00382167	0.02060395	0.005049121	-0.013431672	0.005735143	0.003488299	0.006167374	0.002387061	-0.006524776	0.013092237	-0.010915368	0.005679166	0.007101601	-0.001888294	0.005987209	-0.000861091	0.00919036	-0.011461068	0.0037887	0.002741647	-0.000407975	0.00873871	-0.007988524	-0.005598163	0.003086547	-0.008113	-7.33E-05	-0.00275115	-0.006049041	0.000331628	0.000399943	0.004023482	-0.002815255	-0.00104984	0.016660335	0.006536835	0.003763206	0.008683256	0.016475674	-0.012145781	0.006919303
cg00585359	0.007116366	0.001975672	-0.009125078	-0.004734856	0.002658389	-0.004289551	0.000391225	-0.002520812	0.001108495	-0.000669285	-0.006356276	0.00238147	0.000580437	0.002776721	-0.006730254	0.002282132	0.007023594	-0.001628027	0.001395089	0.005167249	-0.003341694	0.002221514	-0.005560136	-0.003661147	0.000278801	-0.003710568	-0.000113096	0.003647285	0.007649676	-0.00626321	0.00397345	-0.006808061	0.002807732	-0.003390235	-0.005258454	-0.002702831	-0.003545288	-0.002839255	-0.001388688	-0.006119586	0.00345758	-0.006727109	-0.011186121	-0.005705776	-0.003149363	0.000605317	2.53E-05	-0.002562825	-0.000577398
cg00585733	-0.006629865	-0.006130591	-0.001256747	-0.007504811	-0.001307903	-0.005537905	0.010799325	-0.008055745	-0.004334957	-0.001724928	0.006620048	-0.013073166	-0.002506335	0.002534792	0.001299027	-0.004967239	0.001732325	0.001790493	0.001590134	-0.004659798	0.002690224	0.000378629	0.005567624	0.010621567	0.003736914	0.00412765	-0.008351989	-0.002887112	0.003984611	0.002568927	0.003272363	-0.001311596	-0.000955026	-0.002481226	-0.001441407	-0.005667969	0.000874552	-0.005299284	0.010001739	0.001697207	-0.002778271	-0.006692658	0.000230868	-0.004953167	-0.008021571	0.001893369	0.005269874	-0.000142188	0.00766792
cg00589789	0.00491427	-0.003487872	-0.003411511	0.00580032	-0.005099325	0.010175864	0.014467691	-0.010043706	-0.007920534	0.002088354	0.003717342	-0.010587753	0.00488698	0.005390558	-0.007628566	0.002938796	0.004840483	-0.003435698	-0.006246233	-0.000459505	0.00487538	0.005237383	0.001270249	-0.000780567	0.009243804	-0.00232646	0.005656902	-0.008511589	0.001674836	0.004087906	-0.003266254	-0.008066722	-0.002544795	-0.004049717	0.013948877	-0.00095978	0.011464298	-0.000112517	0.008807597	-0.000299342	-0.010648591	-0.001404506	-0.001260867	-0.005775396	0.004499089	0.006155253	-0.0007222	0.005709484	-0.001231271
cg00590051	-0.003207742	-0.006928694	0.00887475	-0.001797001	-0.00050623	-0.008635623	0.002370724	0.011991393	-0.004282897	0.007383619	0.005119012	0.004856529	0.006477212	0.001704176	0.006906729	-0.0015653	0.003726583	0.003912932	0.000607569	0.003348663	-0.005956109	0.00560892	0.002953595	0.002023787	-0.002030783	0.000895991	-0.00605203	-0.004504098	0.003652028	0.004577922	-0.005081318	0.000855272	-0.002284438	0.00143318	0.000623843	0.016169783	0.000117785	0.003687446	0.003824747	-0.004056207	-0.003266317	0.008334617	-0.000316196	-0.007677749	-0.001086703	0.00063971	-0.000289852	-0.00242797	0.002288048
cg00591406	-0.000454841	-0.001133106	-0.006913734	0.003543295	-0.005174552	0.001333226	0.014389064	0.012430925	0.003463085	-0.003653861	-0.007186348	0.001270686	-0.000609433	0.000234874	0.002174271	-0.013453639	-0.008534555	-0.014117818	0.006114399	0.001935423	-0.002979462	-0.000126593	-0.007709706	-0.000681103	0.006063625	-0.00884735	-0.004839664	-0.009590318	0.014125232	0.005360467	0.006611997	-0.013805803	0.003707991	-0.00672684	0.005056903	0.004661429	-0.012913938	0.0015506	-0.00059319	0.000928741	-0.00155617	-0.002915665	-0.015538357	-0.006831383	-0.000821089	0.007593923	0.006493018	-0.005526419	-0.011739257
cg00592151	0.001532112	0.000732576	-0.005161484	-0.00640774	-0.016532311	-0.001971262	0.000973355	0.002187063	0.007743385	-0.007263612	-0.003363507	0.016209739	0.004258574	-0.001870246	0.005781407	-0.000997089	0.010983775	0.007922197	-0.006115113	0.000642273	-0.004904899	-0.022967472	0.000665874	-0.002564473	0.00605364	-0.013617491	0.001492658	-0.008037744	-0.001328935	0.005395952	-0.004886939	-0.00410096	-0.004957553	-0.001513792	-0.003104832	0.008943302	0.000235274	-0.003488014	0.004725323	0.002772635	0.001522229	-0.005555583	0.003273367	-0.009993842	0.001565639	-0.00696062	-0.009158332	0.002511518	0.012198233
cg00593231	-0.006273723	0.000688728	-0.009093163	-0.004052573	0.001672686	-0.006594158	-0.0015848	0.005176554	-0.004594972	-0.001620424	0.008334666	-0.019069205	0.000885131	0.00116609	-0.002159572	0.001561468	0.009824321	0.005009129	0.004566902	-0.001838004	-0.002761407	0.000187462	0.002579538	0.001065023	0.000706377	0.000337677	-0.006335793	0.001960939	0.003151815	0.000251375	-0.004665828	-0.003485647	0.002497314	0.000297982	0.00185936	-0.000840973	-0.000864362	-0.001855691	0.001920468	-0.000319564	0.000511993	0.000544382	0.003972325	0.002669648	-0.000580433	-0.002675351	-0.00197738	-0.002304583	0.004433807
cg00593862	0.008301638	-0.000892795	-0.002167257	0.004558996	-0.003242502	0.003217281	0.004513594	-0.000269343	-0.003651767	-0.00391896	0.00710265	0.001897758	-0.005192297	0.002958898	-0.000390521	0.001784468	-0.002854737	-0.009433992	-0.011043026	0.002968644	-0.013332685	-0.003904868	-0.002560154	0.004896809	-0.002760092	0.006527924	0.003264931	0.000693581	-0.003066208	-0.005938413	-0.005105543	0.005994847	-0.002756196	-0.007062483	0.000889854	-0.000885833	0.004061605	-0.007541142	-0.000675465	0.015507968	0.002416684	0.016950703	0.005403477	0.000575326	-0.004080147	0.007044679	-0.010334769	-0.00519549	0.005110321
cg00594099	0.00549643	0.001739256	-0.009480815	0.002412377	0.004503695	-0.001329071	0.001806283	0.002641264	-0.00284024	0.003207408	-0.008819998	-0.003535204	-0.001392046	0.001930164	-0.002023107	0.007069681	-0.008315764	0.005546548	0.00113815	0.005821658	-0.007586732	-0.000152182	-0.003383579	0.001712044	0.00085643	-0.004721539	0.003720976	0.00953121	-0.002208109	-0.002293717	0.003729753	-0.010569042	0.001260063	-0.004792951	-0.009790429	-0.004576409	0.002318686	-0.004630979	0.001293408	-0.009161916	0.013781482	0.003156449	0.004708093	-0.00090388	0.002689542	0.004829	0.006394155	0.003662838	-0.001133377
cg00594698	0.00714605	0.002682489	-0.009074048	-0.002976264	-0.000196231	-0.004623732	9.73E-06	0.000236569	-0.001262734	0.000711525	0.000999455	-0.004952487	-0.006517123	-1.94E-06	-0.004858477	0.007516888	0.000510182	-0.003710882	0.000900212	0.002639426	-0.00284961	0.007078719	0.002712202	-0.001477702	0.004970246	0.000290625	0.01120146	-0.002660065	0.005370255	-0.010452351	0.002499936	0.006715648	0.000836872	0.000145028	0.005192215	-0.009299885	0.001571119	-0.008423259	0.002727875	0.000326779	0.001988341	0.007275045	0.000250375	-0.004872121	-0.007324951	-0.0004601	-0.001059035	0.002683127	-0.003498811
cg00595076	0.009051404	0.00168219	-0.000497416	-0.001282216	-0.005784814	0.003927123	0.006196248	-0.002145076	0.005096449	-0.007153083	0.004336644	-0.0071784	-0.007325166	0.002474142	-0.00042693	-0.000471162	0.008014023	-0.015674468	-0.001613061	0.000704844	0.002065503	-0.002709391	0.006049334	-0.006734128	0.006328971	0.005045085	-0.007688579	-0.000887277	0.0025427	-0.000627219	-0.004004825	-0.007590466	0.003626353	0.003930052	-0.003601627	-0.003330383	-0.006919362	0.006619353	0.000287855	-0.002884987	0.007201061	0.008430721	0.007715625	-0.001898645	0.002078187	-0.000532595	-0.00733258	-0.006441538	0.003649204
cg00595156	0.001802812	-0.007565227	-0.001443163	-0.0085975	0.009593691	-0.012551355	0.004999529	0.003688785	-0.016198373	0.000982029	0.004228039	0.008266422	0.00348537	0.012729522	0.00051439	0.000924455	-0.002653628	0.003093741	0.001655395	-0.006465795	0.003790396	-0.005961971	0.005138284	0.00262965	0.00407113	0.001507844	0.009775923	0.001589733	-0.000936905	0.007493711	0.001715075	0.005946323	0.003328649	0.003960138	-0.006510449	-0.002664699	0.000594036	0.00523763	0.006855946	0.00038251	-0.001029826	0.003373213	-0.001204405	0.009458765	-0.00240616	0.007989961	0.00021258	0.010591843	-0.00258621
[truncated: 29,720 more rows]
[truncated: 16 more columns]
