# Supplementary material for: Estimating Polar Bear (Ursus maritimus) Age Based on an Epigenetic DNA Methylation Clock
Source: Ecol Evol. 2025 Jul 28;15(8):e71870. doi: 10.1002/ece3.71870 (PMC12304446; doi:10.1002/ece3.71870)
Supplement: Supplementary file 3 — Table S3. ece371870‐sup‐0003‐TableS3 [file ECE3-15-e71870-s002.csv]

ID	Coefficient	Overall importance
(Intercept)	0.097047046
PC1	-0.000287817	0.019918961
PC10	0.000673357	0.048519199
PC11	0.006901686	0.510550359
PC12	0.002594532	0.191036142
PC13	0.003296745	0.243127851
PC14	-0.000430447	0.03049956
PC15	-0.001418354	0.1037847
PC16	0.001213848	0.088614015
PC17	-0.004896488	0.361800336
PC18	0.000308402	0.021445992
PC19	-0.012230882	0.905881828
PC2	0.004618549	0.341182198
PC20	-0.009901505	0.733083503
PC21	0.005603225	0.414227604
PC22	-0.00782233	0.57884572
PC23	-0.011998168	0.888618565
PC24	-2.31E-05	0.000284397
PC25	0.001910357	0.140282595
PC26	0.003332103	0.245750817
PC27	-0.00248412	0.18284558
PC28	-0.001297483	0.094818203
PC29	0.009571561	0.708607514
PC3	-0.006803501	0.50326671
PC30	0.007664125	0.567109724
PC31	0.001979243	0.14539268
PC32	-0.002411753	0.177477227
PC33	0.004283409	0.316320783
PC34	-0.004757067	0.351457757
PC35	0.002652453	0.195332847
PC36	-0.00072826	0.052592002
PC37	0.004278925	0.31598814
PC38	0.00041621	0.02944347
PC39	0.005915961	0.437427063
PC4	-0.013499626	1
PC40	0.000945371	0.068697781
PC41	-0.001914782	0.140610848
PC42	0.001372009	0.10034669
PC43	-0.005525802	0.408484255
PC44	0.00148936	0.109052094
PC45	-0.00586797	0.433866983
PC46	-0.000161174	0.010524306
PC47	0.000220831	0.01494984
PC48	-0.003092348	0.227965219
PC49	-0.003680651	0.271606837
PC5	-0.002048645	0.15054108
PC50	0.001640851	0.120290032
PC51	-0.003149161	0.232179765
PC52	-0.005193664	0.383845534
PC53	-0.003171898	0.233866423
PC54	0.004630382	0.342060024
PC55	-0.001960609	0.144010376
PC56	0.006954433	0.514463192
PC57	0.000484584	0.034515603
PC58	0.004352871	0.321473609
PC59	0.002177624	0.160109023
PC6	0.003390754	0.250101657
PC60	-0.000952385	0.06921811
PC61	0.002134897	0.156939449
PC62	0.007485014	0.553822853
PC63	-1.93E-05	0
PC64	-0.004611231	0.340639362
PC65	-0.001785346	0.131008951
PC7	-0.002813612	0.207288035
PC8	0.004336353	0.320248249
PC9	0.009798006	0.725405686
